# Supplementary material for: Sex and smoking bias in the selection of somatic mutations in human bladder
Source: Nature. 2025 Oct 8;647(8089):436–44. doi: 10.1038/s41586-025-09521-x (PMC12611770; doi:10.1038/s41586-025-09521-x)
Supplement: Supplementary file 4 — Supplementary Tables 1–7. [file 41586_2025_9521_MOESM4_ESM.xlsx]

## Sheet: readme
Supplementary Tables
Supplementary Table 1: Clinicopathological characteristics of donors
Supplementary Table 2: Summary of genomic regions targeted for sequencing
Supplementary Table 3: Genomic coordinates of regions targeted for sequencing
Supplementary Table 4: Sample sequencing data
Supplementary Table 5: Number of somatic mutations identified across samples
Supplementary Table 6: Signals of positive selection on mutations in genes
Supplementary Table 7: Association between clinical variables and the metrics of mutation rate and clonal landscape

## Sheet: Table S1
Supplementary Table 1: Clinicopathological characteristics of donors
Donor	Age	Sex	BMI	Smoking	Smoking history	Drinking	Drinking history	Cancer history	Cancer type	Chemotherapy history	Chemotherapy type	History of urinary tract infection	Postmortem days	Gross (autopsy) pathological findings	Processed sample
1	24	M	30.1	never	no	no	no	no	no	no		no	3	normal	dome, trigone
2	73	F	27.8	former	yes	occasional	yes	yes	monoclonal gammopathy	yes	cyclophosphamide,radiation	yes	1	normal	dome, trigone
3	75	F	25.2	former	yes	occasional	yes	no	no	no		no	6	normal	dome
4	56	M	42.9	former	yes	unknown	unknown	no	no	no		no	3	normal	dome, trigone
5	72	F	28.9	never	no	unknown	unknown	no	no	no		no	3	normal	dome, trigone
6	48	F	25.2	never	no	occasional	yes	no	no	no		no	2	normal	dome
7	67	M	22.7	former	yes	no	no	no	no	no		no	4	normal	dome, trigone
8	72	M	28.3	former	yes	occasional	yes	yes	multiple myeloma	yes	lenalidomide,cyclophosphamide,radiation	no	2	normal	dome, trigone
9	56	F	32.8	current	yes	heavy	yes	yes	diffuse large B-cell lymphoma	yes	cyclophosphamide,doxorubicin,vincristine,gemcitabine	yes	9	normal	dome, trigone
11	62	M	18.1	current	yes	heavy	yes	no	no	no		yes	6	normal	dome, trigone
12	46	F	30.8	former	yes	no	no	yes	acute B lymphocytic leukemia and colorectal cancer	yes	cyclophosphamide,daunorubicin,vincristine,asparaginase,methotrexate,mercaptopurine,cytarabine,radiation,doxorubicin,thioguanine,doxorubicin,folinic acid,5FU,oxaliplatin	no	2	normal	dome, trigone
13	73	F	33.2	never	no	no	no	yes	diffuse large B-cell lymphoma	yes	cyclophosphamide,doxorubicin,vincristine,gemcitabine	no	1	normal	dome, trigone
14	60	M	28.8	never	no	heavy	yes	yes	colorectal cancer	no		no	6	normal	dome, trigone
15	69	M	25.2	former	yes	former	yes	no	no	no		no	3	normal	dome, trigone
16	79	M	23.9	former	yes	occasional	yes	yes	prostate cancer	no		no	1	normal	dome, trigone
18	87	M	21	former	yes	no	no	yes	metastatic lung cancer and meningiomas	unknown		no	4	normal	dome, trigone
19	59	F	21.3	never	no	unknown	unknown	yes	central nervous system diffuse large B-cell lymphoma	no		no	4	normal	dome, trigone
20	51	F	27.3	unknown	unknown	unknown	unknown	no	no	no		no	5	normal	dome, trigone
23	80	M	28.6	former	yes	former	yes	yes	multiple myeloma	yes	bortezomib,lenalidomide,cyclophosphamide,pomaolidomide,radiotherapy	no	3	normal	dome, trigone
24	24	M	36.6	never	no	occasional	yes	yes	Hodgkin’s lymphoma	yes	vedotin,doxorubicin,vinblastine,dacarbazine,ifosfamide,carboplatin,etoposide,GCFS	no	2	normal	dome, trigone
25	66	F	21.1	never	no	former	yes	yes	monoclonal gammopathy	no		no	5	normal	dome, trigone
26	57	M	20.8	current	yes	no	no	no	no	no		no	7	normal	dome, trigone
27	35	M	37	never	no	heavy	yes	no	no	no		no	5	normal	trigone
28	66	M	28	current	yes	former	yes	no	no	no		no	4	normal	dome, trigone
29	82	F	32.3	former	yes	no	no	no	no	no		no	7	normal	dome, trigone
30	51	F	24.5	former	yes	former	yes	no	no	no		no	1	normal	trigone
31	32	M	36.3	unknown	unknown	heavy	yes	no	no	no		no	1	normal	trigone
33	31	F	18.8	never	no	occasional	yes	no	no	no		no	5	normal	dome, trigone
34	72	M	28.3	never	no	occasional	yes	no	no	no		no	3	normal	dome, trigone
35	60	M	32.3	former	yes	former	yes	yes	splenic marginal zone B cell lymphoma	yes	bendamustine	no	3	yeast infection, acute	dome
36	23	M	30	current	yes	no	no	no	no	no		no	7	normal	trigone
38	51	F	27.5	never	no	no	no	yes	Hodgkin’s lymphoma	yes	doxorubicin,bleomycin,vinblastine,dacarbazine	no	2	normal	dome
39	74	M	32.1	former	yes	no	no	no	no	no		no	3	normal	trigone
40	41	M	36.4	former	yes	former	yes	no	no	no		no	4	normal	dome, trigone
41	59	F	52.7	never	no	unknown	unknown	no	no	no		no	3	normal	dome, trigone
42	86	M	36.5	former	yes	no	no	no	no	no		no	2	normal	dome, trigone
43	37	F	45.4	former	yes	no	no	no	no	no		no	3	normal	trigone
45	81	M	19.7	former	yes	moderate	yes	yes	squamous cell carcinoma of the esophagus	yes	radiotherapy	no	4	normal	dome, trigone
46	61	M	32.1	unknown	unknown	unknown	unknown	no	no	no		no	6	normal	dome, trigone
47	46	M	29.9	former	yes	former	yes	no	no	no		no	5	normal	dome, trigone
48	65	M	31.7	former	yes	no	no	yes	diffuse large B-cell lymphoma	yes	cyclophosphamide,doxorubicin,vincristine,gemcitabine,cisplatin,radiotherapy,carmustine,etoposide,cytarabine,melphalan	no	2	normal	trigone
50	50	M	23.7	current	yes	unknown	unknown	no	no	no		no	6	normal	dome, trigone
51	79	M	35	former	yes	occasional	yes	no	no	no		no	5	normal	dome, trigone
52	31	F	44.5	current	yes	unknown	yes	no	no	no		yes	5	normal	dome, trigone
53	72	M	19.5	former	yes	yes	yes	yes	colorectal adenocarcinoma with metastases; squamous cell carcinoma of the lip	yes	5FU,vectibix,irinotecan,bevacizumab,regorafenib,folinic acid,oxaliplatin,panitumumab,radiotherapy,anti-PD-L1	no	4	normal	dome, trigone

## Sheet: Table S2
Supplementary Table 2: Summary of genomic regions targeted for sequencing
Gene	NCBI_transcript	Ensembl Transcript	Target coding region (bp)	Total coding region in transcript (bp)	Percentage covered coding region	Number coding exons targeted	Number coding exons in transcript	Coding exons captured	Chrom	Gene Coding Start	Gene Coding End	Reason for inclusion
ARID1A	NM_006015.6	ENST00000324856.13	5721	6858	0.834208	19	20	2-20	chr1	26696403	26780756	frequently mutated in normal urothelium and bladder cancer
NOTCH2	NM_024408.4	ENST00000256646.7	6509	7416	0.877697	29	34	5-6, 8-34	chr1	119915305	120069406	frequently mutated in normal urothelium
PIK3CA	NM_006218.4	ENST00000263967.4	396	3207	0.12348	2	20	10, 21	chr3	179198825	179234364	frequently mutated in bladder cancer
FGFR3	NM_000142.5	ENST00000440486.8	708	2421	0.292441	6	17	6-7, 9, 14-16	chr4	1793934	1807262	frequently mutated in bladder cancer
TERT	NM_198253.3	ENST00000310581.10	221*	na	na	1	16	Promoter and part of exon 1	chr5	1253727	1294989	frequently mutated in bladder cancer
FOXQ1	NM_033260.4	ENST00000296839.5	1212	1212	1	1	1	All	chr6	1312704	1313916	frequently mutated in normal urothelium
CDKN1A	NM_000389.5	ENST00000244741.10	495	495	1	2	2	All	chr6	36684101	36685800	frequently mutated in normal urothelium and bladder cancer
KMT2C	NM_170606.3	ENST00000262189.11	5582	14736	0.3788	17	59	3-14, 16, 18, 34, 36, 52	chr7	152136831	152435786	frequently mutated in bladder cancer
KMT2D	NM_003482.4	ENST00000301067.12	16254	16614	0.978332	54	54	All	chr12	49021779	49055324	frequently mutated in normal urothelium and bladder cancer
RB1	NM_000321.3	ENST00000267163.6	2787	2787	1	27	27	All	chr13	48303912	48480071	frequently mutated in bladder cancer
CREBBP	NM_004380.3	ENST00000262367.10	6249	7329	0.85264	31	31	All	chr16	3727717	3879916	frequently mutated in normal urothelium and bladder cancer
TP53	NM_000546.6	ENST00000269305.9	1182	1182	1	10	10	All	chr17	7669608	7676594	frequently mutated in bladder cancer
EP300	NM_001429.4	ENST00000263253.9	7084	7245	0.977778	31	31	All	chr22	41093004	41178956	frequently mutated in normal urothelium and bladder cancer
KDM6A	NM_001291415.2	ENST00000611820.5	4362	4362	1	30	30	All	chrX	44873551	45111411	frequently mutated in normal urothelium and bladder cancer
RBM10	NM_005676.5	ENST00000377604.8	2738	2793	0.980308	23	23	All	chrX	47147481	47186599	frequently mutated in normal urothelium
STAG2	NM_001042750.2	ENST00000371145.8	3807	3807	1	33	33	All	chrX	124022627	124100597	frequently mutated in normal urothelium and bladder cancer
*promoter. na, not applicable

## Sheet: Table S3
Supplementary Table 3: Genomic coordinates of regions targeted for sequencing (hg38)
CHROMOSOME	START POSITION	END POSITION	NAME
chr1	26729650	26729863	NM_006015.6_cds_1_0_chr1_26729651_f
chr1	26731151	26731604	NM_006015.6_cds_2_0_chr1_26731152_f
chr1	26732675	26732792	NM_006015.6_cds_3_0_chr1_26732676_f
chr1	26760855	26761096	NM_006015.6_cds_4_0_chr1_26760856_f
chr1	26761383	26761473	NM_006015.6_cds_5_0_chr1_26761384_f
chr1	26762151	26762319	NM_006015.6_cds_6_0_chr1_26762152_f
chr1	26762972	26763285	NM_006015.6_cds_7_0_chr1_26762973_f
chr1	26766220	26766366	NM_006015.6_cds_8_0_chr1_26766221_f
chr1	26766456	26766566	NM_006015.6_cds_9_0_chr1_26766457_f
chr1	26767789	26767999	NM_006015.6_cds_10_0_chr1_26767790_f
chr1	26771118	26771326	NM_006015.6_cds_11_0_chr1_26771119_f
chr1	26772499	26772632	NM_006015.6_cds_12_0_chr1_26772500_f
chr1	26772811	26772987	NM_006015.6_cds_13_0_chr1_26772812_f
chr1	26773345	26773496	NM_006015.6_cds_14_0_chr1_26773346_f
chr1	26773579	26773717	NM_006015.6_cds_15_0_chr1_26773580_f
chr1	26773801	26773898	NM_006015.6_cds_16_0_chr1_26773802_f
chr1	26774328	26775220	NM_006015.6_cds_17_0_chr1_26774329_f
chr1	26775576	26775707	NM_006015.6_cds_18_0_chr1_26775577_f
chr1	26779022	26780756	NM_006015.6_cds_19_0_chr1_26779023_f
chr1	119915305	119916694	NM_024408.4_cds_33_0_chr1_119915306_r
chr1	119917664	119917762	NM_024408.4_cds_32_0_chr1_119917665_r
chr1	119918405	119918553	NM_024408.4_cds_31_0_chr1_119918406_r
chr1	119919311	119919613	NM_024408.4_cds_30_0_chr1_119919312_r
chr1	119920228	119920397	NM_024408.4_cds_29_0_chr1_119920229_r
chr1	119921712	119921809	NM_024408.4_cds_28_0_chr1_119921713_r
chr1	119922235	119922446	NM_024408.4_cds_27_0_chr1_119922236_r
chr1	119922635	119922778	NM_024408.4_cds_26_0_chr1_119922636_r
chr1	119923636	119923984	NM_024408.4_cds_25_0_chr1_119923637_r
chr1	119925304	119925810	NM_024408.4_cds_24_0_chr1_119925305_r
chr1	119926498	119926611	NM_024408.4_cds_23_0_chr1_119926499_r
chr1	119928975	119929212	NM_024408.4_cds_22_0_chr1_119928976_r
chr1	119935471	119935604	NM_024408.4_cds_21_0_chr1_119935472_r
chr1	119937281	119937466	NM_024408.4_cds_20_0_chr1_119937282_r
chr1	119937856	119938010	NM_024408.4_cds_19_0_chr1_119937857_r
chr1	119940554	119940756	NM_024408.4_cds_18_0_chr1_119940555_r
chr1	119941525	119941754	NM_024408.4_cds_17_0_chr1_119941526_r
chr1	119948413	119948566	NM_024408.4_cds_16_0_chr1_119948414_r
chr1	119949006	119949126	NM_024408.4_cds_15_0_chr1_119949007_r
chr1	119950723	119950837	NM_024408.4_cds_14_0_chr1_119950724_r
chr1	119953542	119953688	NM_024408.4_cds_13_0_chr1_119953543_r
chr1	119955039	119955232	NM_024408.4_cds_12_0_chr1_119955040_r
chr1	119959391	119959502	NM_024408.4_cds_11_0_chr1_119959392_r
chr1	119963573	119963807	NM_024408.4_cds_10_0_chr1_119963574_r
chr1	119965452	119965566	NM_024408.4_cds_9_0_chr1_119965453_r
chr1	119966375	119966489	NM_024408.4_cds_8_0_chr1_119966376_r
chr1	119967432	119967621	NM_024408.4_cds_7_0_chr1_119967433_r
chr1	119969510	119969744	NM_024408.4_cds_5_0_chr1_119969511_r
chr1	119986959	119987082	NM_024408.4_cds_4_0_chr1_119986960_r
chr3	179218209	179218334	NM_006218.4_cds_9_0_chr3_179218210_f
chr3	179234093	179234364	NM_006218.4_cds_20_0_chr3_179234094_f
chr4	1801619	1801743	NM_000142.5_cds_5_0_chr4_1801620_f
chr4	1801834	1802025	NM_000142.5_cds_6_0_chr4_1801835_f
chr4	1804329	1804520	NM_000142.5_cds_8_0_chr4_1804330_f
chr4	1806050	1806173	NM_000142.5_cds_13_0_chr4_1806051_f
chr4	1806256	1806327	NM_000142.5_cds_14_0_chr4_1806257_f
chr4	1806545	1806683	NM_000142.5_cds_15_0_chr4_1806546_f
chr5	1294786	1295346	TERT_NM_198253.3_Promoter
chr6	36684101	36684546	NM_000389.5_cds_1_0_chr6_36684102_f
chr6	36685750	36685800	NM_000389.5_cds_2_0_chr6_36685751_f
chr6	1312704	1313916	NM_033260.4_cds_0_0_chr6_1312705_f
chr7	152148032	152149152	NM_170606.3_cds_51_0_chr7_152148033_r
chr7	152180710	152182594	NM_170606.3_cds_35_0_chr7_152180711_r
chr7	152185557	152185631	NM_170606.3_cds_33_0_chr7_152185558_r
chr7	152229922	152230027	NM_170606.3_cds_17_0_chr7_152229923_r
chr7	152235816	152235933	NM_170606.3_cds_15_0_chr7_152235817_r
chr7	152247901	152248620	NM_170606.3_cds_13_0_chr7_152247902_r
chr7	152249875	152249953	NM_170606.3_cds_12_0_chr7_152249876_r
chr7	152250852	152250966	NM_170606.3_cds_11_0_chr7_152250853_r
chr7	152251938	152252090	NM_170606.3_cds_10_0_chr7_152251939_r
chr7	152252545	152252715	NM_170606.3_cds_9_0_chr7_152252546_r
chr7	152263015	152263130	NM_170606.3_cds_8_0_chr7_152263016_r
chr7	152265037	152265209	NM_170606.3_cds_7_0_chr7_152265038_r
chr7	152273704	152273867	NM_170606.3_cds_6_0_chr7_152273705_r
chr7	152309965	152310075	NM_170606.3_cds_5_0_chr7_152309966_r
chr7	152311797	152311946	NM_170606.3_cds_4_0_chr7_152311798_r
chr7	152315137	152315338	NM_170606.3_cds_3_0_chr7_152315138_r
chr7	152330600	152330739	NM_170606.3_cds_2_0_chr7_152330601_r
chrX	124022627	124022671	NM_001042750.2_cds_2_0_chrX_124022628_f
chrX	124025839	124025918	NM_001042750.2_cds_3_0_chrX_124025840_f
chrX	124030960	124031125	NM_001042750.2_cds_4_0_chrX_124030961_f
chrX	124037526	124037623	NM_001042750.2_cds_5_0_chrX_124037527_f
chrX	124042568	124042645	NM_001042750.2_cds_6_0_chrX_124042569_f
chrX	124045163	124045368	NM_001042750.2_cds_7_0_chrX_124045164_f
chrX	124047353	124047505	NM_001042750.2_cds_8_0_chrX_124047354_f
chrX	124049004	124049078	NM_001042750.2_cds_9_0_chrX_124049005_f
chrX	124050185	124050309	NM_001042750.2_cds_10_0_chrX_124050186_f
chrX	124051120	124051219	NM_001042750.2_cds_11_0_chrX_124051121_f
chrX	124051314	124051394	NM_001042750.2_cds_12_0_chrX_124051315_f
chrX	124056127	124056235	NM_001042750.2_cds_13_0_chrX_124056128_f
chrX	124057865	124057977	NM_001042750.2_cds_14_0_chrX_124057866_f
chrX	124061223	124061341	NM_001042750.2_cds_15_0_chrX_124061224_f
chrX	124061770	124061874	NM_001042750.2_cds_16_0_chrX_124061771_f
chrX	124062901	124062994	NM_001042750.2_cds_17_0_chrX_124062902_f
chrX	124063115	124063205	NM_001042750.2_cds_18_0_chrX_124063116_f
chrX	124063847	124064051	NM_001042750.2_cds_19_0_chrX_124063848_f
chrX	124065875	124065946	NM_001042750.2_cds_20_0_chrX_124065876_f
chrX	124066174	124066262	NM_001042750.2_cds_21_0_chrX_124066175_f
chrX	124066355	124066436	NM_001042750.2_cds_22_0_chrX_124066356_f
chrX	124068563	124068656	NM_001042750.2_cds_23_0_chrX_124068564_f
chrX	124071148	124071323	NM_001042750.2_cds_24_0_chrX_124071149_f
chrX	124076331	124076471	NM_001042750.2_cds_25_0_chrX_124076332_f
chrX	124077956	124078058	NM_001042750.2_cds_26_0_chrX_124077957_f
chrX	124081379	124081528	NM_001042750.2_cds_27_0_chrX_124081380_f
chrX	124083420	124083549	NM_001042750.2_cds_28_0_chrX_124083421_f
chrX	124086546	124086770	NM_001042750.2_cds_29_0_chrX_124086547_f
chrX	124090574	124090764	NM_001042750.2_cds_30_0_chrX_124090575_f
chrX	124090853	124090964	NM_001042750.2_cds_31_0_chrX_124090854_f
chrX	124094017	124094144	NM_001042750.2_cds_32_0_chrX_124094018_f
chrX	124095371	124095449	NM_001042750.2_cds_33_0_chrX_124095372_f
chrX	124100573	124100597	NM_001042750.2_cds_34_0_chrX_124100574_f
chrX	44873551	44873712	NM_001291415.2_cds_0_0_chrX_44873552_f
chrX	44873923	44873987	NM_001291415.2_cds_1_0_chrX_44873924_f
chrX	44961283	44961392	NM_001291415.2_cds_2_0_chrX_44961284_f
chrX	44974665	44974715	NM_001291415.2_cds_3_0_chrX_44974666_f
chrX	45010960	45011019	NM_001291415.2_cds_4_0_chrX_45010961_f
chrX	45020609	45020730	NM_001291415.2_cds_5_0_chrX_45020610_f
chrX	45034930	45034985	NM_001291415.2_cds_6_0_chrX_45034931_f
chrX	45037654	45037689	NM_001291415.2_cds_7_0_chrX_45037655_f
chrX	45051708	45051802	NM_001291415.2_cds_8_0_chrX_45051709_f
chrX	45053828	45053955	NM_001291415.2_cds_9_0_chrX_45053829_f
chrX	45059005	45059104	NM_001291415.2_cds_10_0_chrX_45059006_f
chrX	45059246	45059466	NM_001291415.2_cds_11_0_chrX_45059247_f
chrX	45060021	45060156	NM_001291415.2_cds_12_0_chrX_45060022_f
chrX	45060608	45060764	NM_001291415.2_cds_13_0_chrX_45060609_f
chrX	45061323	45061419	NM_001291415.2_cds_14_0_chrX_45061324_f
chrX	45062646	45062748	NM_001291415.2_cds_15_0_chrX_45062647_f
chrX	45063421	45063817	NM_001291415.2_cds_16_0_chrX_45063422_f
chrX	45069578	45070357	NM_001291415.2_cds_17_0_chrX_45069579_f
chrX	45076696	45076826	NM_001291415.2_cds_18_0_chrX_45076697_f
chrX	45078399	45078505	NM_001291415.2_cds_19_0_chrX_45078400_f
chrX	45079145	45079351	NM_001291415.2_cds_20_0_chrX_45079146_f
chrX	45082575	45082640	NM_001291415.2_cds_21_0_chrX_45082576_f
chrX	45082714	45082789	NM_001291415.2_cds_22_0_chrX_45082715_f
chrX	45083459	45083608	NM_001291415.2_cds_23_0_chrX_45083460_f
chrX	45085864	45085979	NM_001291415.2_cds_24_0_chrX_45085865_f
chrX	45089742	45089930	NM_001291415.2_cds_25_0_chrX_45089743_f
chrX	45090722	45090864	NM_001291415.2_cds_26_0_chrX_45090723_f
chrX	45107409	45107536	NM_001291415.2_cds_27_0_chrX_45107410_f
chrX	45110078	45110249	NM_001291415.2_cds_28_0_chrX_45110079_f
chrX	45111381	45111411	NM_001291415.2_cds_29_0_chrX_45111382_f
chrX	47147481	47147498	NM_005676.5_cds_1_0_chrX_47147482_f
chrX	47169314	47169498	NM_005676.5_cds_2_0_chrX_47169315_f
chrX	47171027	47171258	NM_005676.5_cds_3_0_chrX_47171028_f
chrX	47173127	47173197	NM_005676.5_cds_4_0_chrX_47173128_f
chrX	47175018	47175092	NM_005676.5_cds_5_0_chrX_47175019_f
chrX	47176499	47176586	NM_005676.5_cds_6_0_chrX_47176500_f
chrX	47179102	47179163	NM_005676.5_cds_7_0_chrX_47179103_f
chrX	47179318	47179495	NM_005676.5_cds_8_0_chrX_47179319_f
chrX	47179879	47180040	NM_005676.5_cds_9_0_chrX_47179880_f
chrX	47180211	47180309	NM_005676.5_cds_10_0_chrX_47180212_f
chrX	47180418	47180506	NM_005676.5_cds_11_0_chrX_47180419_f
chrX	47181214	47181401	NM_005676.5_cds_12_0_chrX_47181215_f
chrX	47181506	47181646	NM_005676.5_cds_13_0_chrX_47181507_f
chrX	47181748	47181866	NM_005676.5_cds_14_0_chrX_47181749_f
chrX	47181950	47182042	NM_005676.5_cds_15_0_chrX_47181951_f
chrX	47182161	47182326	NM_005676.5_cds_16_0_chrX_47182162_f
chrX	47185054	47185204	NM_005676.5_cds_17_0_chrX_47185055_f
chrX	47185301	47185367	NM_005676.5_cds_18_0_chrX_47185302_f
chrX	47185441	47185630	NM_005676.5_cds_19_0_chrX_47185442_f
chrX	47185715	47185790	NM_005676.5_cds_20_0_chrX_47185716_f
chrX	47186064	47186171	NM_005676.5_cds_21_0_chrX_47186065_f
chrX	47186257	47186387	NM_005676.5_cds_22_0_chrX_47186258_f
chrX	47186473	47186599	NM_005676.5_cds_23_0_chrX_47186474_f
chr12	49021779	49021872	NM_003482.4_cds_54_0_chr12_49021780_r
chr12	49022042	49022151	NM_003482.4_cds_53_0_chr12_49022043_r
chr12	49022279	49022353	NM_003482.4_cds_52_0_chr12_49022280_r
chr12	49022589	49022875	NM_003482.4_cds_51_0_chr12_49022590_r
chr12	49024577	49024708	NM_003482.4_cds_50_0_chr12_49024578_r
chr12	49024809	49024946	NM_003482.4_cds_49_0_chr12_49024810_r
chr12	49026181	49027322	NM_003482.4_cds_48_0_chr12_49026182_r
chr12	49027802	49027930	NM_003482.4_cds_47_0_chr12_49027803_r
chr12	49028008	49028141	NM_003482.4_cds_46_0_chr12_49028009_r
chr12	49028827	49028958	NM_003482.4_cds_45_0_chr12_49028828_r
chr12	49029060	49029236	NM_003482.4_cds_44_0_chr12_49029061_r
chr12	49029400	49029476	NM_003482.4_cds_43_0_chr12_49029401_r
chr12	49030279	49030439	NM_003482.4_cds_42_0_chr12_49030280_r
chr12	49030600	49030768	NM_003482.4_cds_41_0_chr12_49030601_r
chr12	49030892	49031033	NM_003482.4_cds_40_0_chr12_49030893_r
chr12	49031174	49033964	NM_003482.4_cds_39_0_chr12_49031175_r
chr12	49034066	49034299	NM_003482.4_cds_38_0_chr12_49034067_r
chr12	49034409	49034476	NM_003482.4_cds_37_0_chr12_49034410_r
chr12	49034581	49034666	NM_003482.4_cds_36_0_chr12_49034582_r
chr12	49034811	49034935	NM_003482.4_cds_35_0_chr12_49034812_r
chr12	49037124	49038989	NM_003482.4_cds_34_0_chr12_49037125_r
chr12	49039221	49039358	NM_003482.4_cds_33_0_chr12_49039222_r
chr12	49039434	49039617	NM_003482.4_cds_32_0_chr12_49039435_r
chr12	49039723	49041535	NM_003482.4_cds_31_0_chr12_49039724_r
chr12	49041654	49041705	NM_003482.4_cds_30_0_chr12_49041655_r
chr12	49041916	49041990	NM_003482.4_cds_29_0_chr12_49041917_r
chr12	49042088	49042330	NM_003482.4_cds_28_0_chr12_49042089_r
chr12	49042560	49042645	NM_003482.4_cds_27_0_chr12_49042561_r
chr12	49042740	49042878	NM_003482.4_cds_26_0_chr12_49042741_r
chr12	49043075	49043186	NM_003482.4_cds_25_0_chr12_49043076_r
chr12	49043362	49043428	NM_003482.4_cds_24_0_chr12_49043363_r
chr12	49043634	49043782	NM_003482.4_cds_23_0_chr12_49043635_r
chr12	49043867	49043998	NM_003482.4_cds_22_0_chr12_49043868_r
chr12	49044199	49044304	NM_003482.4_cds_21_0_chr12_49044200_r
chr12	49044402	49044522	NM_003482.4_cds_20_0_chr12_49044403_r
chr12	49044743	49044965	NM_003482.4_cds_19_0_chr12_49044744_r
chr12	49045919	49045967	NM_003482.4_cds_18_0_chr12_49045920_r
chr12	49046064	49046174	NM_003482.4_cds_17_0_chr12_49046065_r
chr12	49046259	49046424	NM_003482.4_cds_16_0_chr12_49046260_r
chr12	49046608	49046790	NM_003482.4_cds_15_0_chr12_49046609_r
chr12	49047964	49048069	NM_003482.4_cds_14_0_chr12_49047965_r
chr12	49048658	49048769	NM_003482.4_cds_13_0_chr12_49048659_r
chr12	49049104	49049218	NM_003482.4_cds_12_0_chr12_49049105_r
chr12	49049681	49050790	NM_003482.4_cds_11_0_chr12_49049682_r
chr12	49050885	49052424	NM_003482.4_cds_10_0_chr12_49050886_r
chr12	49052563	49052709	NM_003482.4_cds_9_0_chr12_49052564_r
chr12	49052914	49053072	NM_003482.4_cds_8_0_chr12_49052915_r
chr12	49053206	49053321	NM_003482.4_cds_7_0_chr12_49053207_r
chr12	49053475	49053641	NM_003482.4_cds_6_0_chr12_49053476_r
chr12	49053977	49054140	NM_003482.4_cds_5_0_chr12_49053978_r
chr12	49054306	49054416	NM_003482.4_cds_4_0_chr12_49054307_r
chr12	49054527	49054751	NM_003482.4_cds_3_0_chr12_49054528_r
chr12	49054899	49055026	NM_003482.4_cds_2_0_chr12_49054900_r
chr12	49055275	49055324	NM_003482.4_cds_1_0_chr12_49055276_r
chr13	48303912	48304049	NM_000321.3_cds_0_0_chr13_48303913_f
chr13	48307279	48307406	NM_000321.3_cds_1_0_chr13_48307280_f
chr13	48342598	48342714	NM_000321.3_cds_2_0_chr13_48342599_f
chr13	48345079	48345199	NM_000321.3_cds_3_0_chr13_48345080_f
chr13	48347824	48347863	NM_000321.3_cds_4_0_chr13_48347825_f
chr13	48348955	48349023	NM_000321.3_cds_5_0_chr13_48348956_f
chr13	48360016	48360127	NM_000321.3_cds_6_0_chr13_48360017_f
chr13	48362814	48362957	NM_000321.3_cds_7_0_chr13_48362815_f
chr13	48364893	48364971	NM_000321.3_cds_8_0_chr13_48364894_f
chr13	48367493	48367603	NM_000321.3_cds_9_0_chr13_48367494_f
chr13	48368526	48368604	NM_000321.3_cds_10_0_chr13_48368527_f
chr13	48373404	48373492	NM_000321.3_cds_11_0_chr13_48373405_f
chr13	48376917	48377034	NM_000321.3_cds_12_0_chr13_48376918_f
chr13	48379593	48379650	NM_000321.3_cds_13_0_chr13_48379594_f
chr13	48380052	48380084	NM_000321.3_cds_14_0_chr13_48380053_f
chr13	48380164	48380241	NM_000321.3_cds_15_0_chr13_48380165_f
chr13	48381246	48381443	NM_000321.3_cds_16_0_chr13_48381247_f
chr13	48452992	48453111	NM_000321.3_cds_17_0_chr13_48452993_f
chr13	48456203	48456349	NM_000321.3_cds_18_0_chr13_48456204_f
chr13	48459687	48459833	NM_000321.3_cds_19_0_chr13_48459688_f
chr13	48463730	48463835	NM_000321.3_cds_20_0_chr13_48463731_f
chr13	48464997	48465111	NM_000321.3_cds_21_0_chr13_48464998_f
chr13	48465204	48465368	NM_000321.3_cds_22_0_chr13_48465205_f
chr13	48473359	48473390	NM_000321.3_cds_23_0_chr13_48473360_f
chr13	48476700	48476843	NM_000321.3_cds_24_0_chr13_48476701_f
chr13	48477354	48477404	NM_000321.3_cds_25_0_chr13_48477355_f
chr13	48479997	48480071	NM_000321.3_cds_26_0_chr13_48479998_f
chr16	3727717	3729874	NM_004380.3_cds_30_0_chr16_3727718_r
chr16	3731191	3731473	NM_004380.3_cds_29_0_chr16_3731192_r
chr16	3731775	3731937	NM_004380.3_cds_28_0_chr16_3731776_r
chr16	3736035	3736203	NM_004380.3_cds_27_0_chr16_3736036_r
chr16	3736649	3736815	NM_004380.3_cds_26_0_chr16_3736650_r
chr16	3738558	3738672	NM_004380.3_cds_25_0_chr16_3738559_r
chr16	3739577	3739724	NM_004380.3_cds_24_0_chr16_3739578_r
chr16	3740398	3740549	NM_004380.3_cds_23_0_chr16_3740399_r
chr16	3744893	3744961	NM_004380.3_cds_22_0_chr16_3744894_r
chr16	3745276	3745354	NM_004380.3_cds_21_0_chr16_3745277_r
chr16	3749626	3749683	NM_004380.3_cds_20_0_chr16_3749627_r
chr16	3751725	3751806	NM_004380.3_cds_19_0_chr16_3751726_r
chr16	3757287	3757376	NM_004380.3_cds_18_0_chr16_3757288_r
chr16	3757808	3758048	NM_004380.3_cds_17_0_chr16_3757809_r
chr16	3758853	3758972	NM_004380.3_cds_16_0_chr16_3758854_r
chr16	3767719	3767909	NM_004380.3_cds_15_0_chr16_3767720_r
chr16	3769173	3769353	NM_004380.3_cds_14_0_chr16_3769174_r
chr16	3770569	3770986	NM_004380.3_cds_13_0_chr16_3770570_r
chr16	3773750	3773930	NM_004380.3_cds_12_0_chr16_3773751_r
chr16	3774568	3774693	NM_004380.3_cds_11_0_chr16_3774569_r
chr16	3777612	3777657	NM_004380.3_cds_10_0_chr16_3777613_r
chr16	3778010	3778182	NM_004380.3_cds_9_0_chr16_3778011_r
chr16	3778699	3778817	NM_004380.3_cds_8_0_chr16_3778700_r
chr16	3780731	3780878	NM_004380.3_cds_7_0_chr16_3780732_r
chr16	3781203	3781306	NM_004380.3_cds_6_0_chr16_3781204_r
chr16	3782683	3782926	NM_004380.3_cds_5_0_chr16_3782684_r
chr16	3791980	3792094	NM_004380.3_cds_4_0_chr16_3791981_r
chr16	3793385	3793626	NM_004380.3_cds_3_0_chr16_3793386_r
chr16	3810602	3810779	NM_004380.3_cds_2_0_chr16_3810603_r
chr16	3850296	3851009	NM_004380.3_cds_1_0_chr16_3850297_r
chr16	3879831	3879916	NM_004380.3_cds_0_0_chr16_3879832_r
chr17	7669608	7669690	NM_000546.6_cds_10_0_chr17_7669609_r
chr17	7670608	7670715	NM_000546.6_cds_9_0_chr17_7670609_r
chr17	7673534	7673608	NM_000546.6_cds_8_0_chr17_7673535_r
chr17	7673700	7673837	NM_000546.6_cds_7_0_chr17_7673701_r
chr17	7674180	7674290	NM_000546.6_cds_6_0_chr17_7674181_r
chr17	7674858	7674971	NM_000546.6_cds_5_0_chr17_7674859_r
chr17	7675052	7675236	NM_000546.6_cds_4_0_chr17_7675053_r
chr17	7675993	7676272	NM_000546.6_cds_3_0_chr17_7675994_r
chr17	7676381	7676403	NM_000546.6_cds_2_0_chr17_7676382_r
chr17	7676520	7676594	NM_000546.6_cds_1_0_chr17_7676521_r
chr22	41093004	41093098	NM_001429.4_cds_0_0_chr22_41093005_f
chr22	41117186	41117821	NM_001429.4_cds_1_0_chr22_41117187_f
chr22	41125863	41126040	NM_001429.4_cds_2_0_chr22_41125864_f
chr22	41127486	41127748	NM_001429.4_cds_3_0_chr22_41127487_f
chr22	41129889	41130003	NM_001429.4_cds_4_0_chr22_41129890_f
chr22	41131387	41131633	NM_001429.4_cds_5_0_chr22_41131388_f
chr22	41135812	41135906	NM_001429.4_cds_6_0_chr22_41135813_f
chr22	41137652	41137790	NM_001429.4_cds_7_0_chr22_41137653_f
chr22	41140139	41140257	NM_001429.4_cds_8_0_chr22_41140140_f
chr22	41141047	41141222	NM_001429.4_cds_9_0_chr22_41141048_f
chr22	41146738	41146816	NM_001429.4_cds_10_0_chr22_41146739_f
chr22	41147836	41147946	NM_001429.4_cds_11_0_chr22_41147837_f
chr22	41149037	41149175	NM_001429.4_cds_12_0_chr22_41149038_f
chr22	41149760	41150198	NM_001429.4_cds_13_0_chr22_41149761_f
chr22	41151832	41152012	NM_001429.4_cds_14_0_chr22_41151833_f
chr22	41152205	41152350	NM_001429.4_cds_15_0_chr22_41152206_f
chr22	41154994	41155113	NM_001429.4_cds_16_0_chr22_41154995_f
chr22	41157168	41157408	NM_001429.4_cds_17_0_chr22_41157169_f
chr22	41158411	41158500	NM_001429.4_cds_18_0_chr22_41158412_f
chr22	41160641	41160722	NM_001429.4_cds_19_0_chr22_41160642_f
chr22	41162722	41162779	NM_001429.4_cds_20_0_chr22_41162723_f
chr22	41164052	41164130	NM_001429.4_cds_21_0_chr22_41164053_f
chr22	41166598	41166666	NM_001429.4_cds_22_0_chr22_41166599_f
chr22	41168448	41168599	NM_001429.4_cds_23_0_chr22_41168449_f
chr22	41168720	41168867	NM_001429.4_cds_24_0_chr22_41168721_f
chr22	41169502	41169616	NM_001429.4_cds_25_0_chr22_41169503_f
chr22	41170405	41170571	NM_001429.4_cds_26_0_chr22_41170406_f
chr22	41172498	41172663	NM_001429.4_cds_27_0_chr22_41172499_f
chr22	41173622	41173784	NM_001429.4_cds_28_0_chr22_41173623_f
chr22	41176246	41176528	NM_001429.4_cds_29_0_chr22_41176247_f
chr22	41176772	41178956	NM_001429.4_cds_30_0_chr22_41176773_f

## Sheet: Table S4
Supplementary Table 4: Sample sequencing data
SAMPLE	Sequencer	DIN	postmortem days	days to DNA extraction	KMT2D mean depth	EP300 mean depth	ARID1A mean depth	CREBBP mean depth	NOTCH2 mean depth	KMT2C mean depth	STAG2 mean depth	RB1 mean depth	RBM10 mean depth	KDM6A mean depth	TP53 mean depth	FGFR3 mean depth	CDKN1A mean depth	FOXQ1 mean depth	PIK3CA mean depth	TERT promoter mean depth	Total mean depth*
01_DO	NovaSeq 6000	4.9	3	121	5688.34	5772.22	6950.86	4334.59	6010.65	7333.89	3370.58	5669.66	3187.99	2950.8	5549.43	3126.19	6262.71	1896.86	6644.1	337.81	5080.05
01_TR	NovaSeq 6000	4	3	121	6232.02	6237.79	7801.24	4924.04	6541.58	7638.14	3343.51	5440.15	3686.09	3001.68	6367.47	3755.02	7210.48	2180.12	6841.71	490.77	5501.25
02_DO	NovaSeq 6000	2.8	1	121	3708.8	4341.02	4595.93	3747.89	3795.12	4337.51	4636.73	4504.39	4194.86	3811.78	4897.52	4819.2	6685.93	3929.38	4912.28	581.96	3984.55
02_TR	NovaSeq 6000	5.8	1	121	3762.59	4177.63	4423.45	3257.93	4282.15	4845.48	4765.48	3887.62	4568.48	4099.81	4015.5	2180.98	3601.1	1168.88	5067.02	357.2	3874.18
03_DO	NovaSeq X Plus	2.1	6	119	5735.08	5738.76	7546.01	4360.57	5651.29	7298.58	6622.68	5088.03	7894.82	5583.86	6222.15	2749.33	4749.97	2248.77	6570.28	1152.16	5660.78
04_DO	NovaSeq 6000	1.7	3	114	10543.1	7889.53	9903.03	8069.51	7706.94	7594.95	3237.01	5916	7035.88	2967.95	11860.7	14141.7	13908.1	5217.2	6225.15	1941.67	7866.09
04_TR	NovaSeq 6000	1.8	3	114	10613.8	6711.53	9702.97	7336.89	6180.49	5919.03	2191.32	3995.46	8591.86	2158.79	12221.5	18238.4	17050.7	7102.05	4241.46	2196.28	7386.45
05_DO	NovaSeq 6000	4.1	3	112	6301.99	6372.08	7301.05	5146.11	6813.71	7851.88	7136.01	6581.58	6308.96	6592.5	6183.39	3923.33	7504.34	2500.64	7545.85	624.24	6227.06
05_TR	NovaSeq 6000	4.3	3	112	5561.56	5663.29	6499.25	4512.88	6139.18	7046.98	6548.55	5803.19	5994.38	5936.3	5543.04	3423.97	6274.77	2212.58	6901.1	473.89	5556.76
06_DO	NovaSeq X Plus	2.9	2	98	4237.23	4284.66	5557.66	3384.73	4385.56	5720.79	5417.87	4041.48	5586.39	4498.74	4760.79	2184.1	3563.72	1190.95	4870.2	870.12	4297.75
07_DO	NovaSeq X Plus	2.4	4	108	3339.43	3724.87	5176.55	2645.42	3524.1	4912.08	2041.96	3176.42	2308.31	1776.04	3614.86	1659.99	2875.96	1424.35	4185.42	646.93	3175.64
07_TR	NovaSeq 6000	5.5	4	108	6157.59	5063.83	6922.4	4619.9	4472.96	6139.92	2311.97	3965.06	4395.42	1886.53	6555.83	5519.12	4551.3	3004.61	4985.87	2621.92	4827.06
08_DO	NovaSeq X Plus	3.8	2	89	5108.35	5366.99	6593.08	4374.34	5380.28	6636.93	2981.64	4971.83	3207.59	2570.62	5494.58	2959.36	4938.67	2035.89	5894.12	1441.33	4687.7
08_TR	NovaSeq X Plus	2.1	2	89	9627.56	7075.64	10117.6	7249.95	6245.9	7127.45	2909.48	4788.13	6904.68	3162.16	11086.6	11669.9	14764.3	5319.01	4466.98	5035.69	7215.7
09_DO	NovaSeq 6000	6.2	9	76	4647.28	4261.62	4865.5	3549.26	3665.42	4352.41	3671.83	3437.71	4700.05	3425.18	5027.23	3484.42	3917.45	1344.5	3944.92	512.87	3986.61
09_TR	NovaSeq 6000	3.8	9	76	9446.06	5144.89	7623.21	5728.88	3582.34	3906.23	2753.4	3643.05	9561.49	4268.5	9616.33	19295.3	22902.6	20081.7	2809.63	2877.78	6648.54
11_DO	NovaSeq 6000	5.7	6	71	5456.88	5440.92	5896.48	4642.23	5277.42	6164.18	2795.54	5081.82	3107.34	2328.69	5795.6	3984.05	5298.43	1377.61	6076.43	498.8	4694.77
11_TR	NovaSeq 6000	2.7	6	71	4400.6	4618.97	4856.2	4147.78	4215.22	5056.74	2445.17	4515.71	2696.68	2006.21	5168.37	4797.72	5618.94	1759.44	5344.15	566.8	3971.57
12_DO	NovaSeq 6000	3.4	2	55	5658.31	5541.36	7385.92	4177.48	5869.87	7230.27	6015.32	4696.54	7613.11	5233.37	5668.7	3249.19	5636.07	2405.21	6622.09	613.98	5516.07
12_TR	NovaSeq 6000	1.6	2	55	7727.39	7093.58	9198.18	6142.57	7254.87	8310.56	7371.72	5976.34	10334.3	6659.3	9286.73	8744.73	11713.4	5633.03	7377.69	1218.77	7350.93
13_DO	NovaSeq 6000	4.1	1	52	4598.94	4746.18	4906.81	4201.97	4163.79	4688.03	4373.79	5051.9	4092.11	3893.79	4865.09	3114.86	6559.17	2888.99	5276.77	869.23	4346.81
13_TR	NovaSeq 6000	5.1	1	52	3816.63	3883.22	4448.45	3010.73	3721.4	4643.57	4246.19	4031.24	3957.6	3553.93	3830.86	2247.94	4136.35	1620.31	4765.7	353.29	3683.16
14_DO	NovaSeq 6000	3.6	6	48	6990.25	6759.97	8474.94	5206.65	7004.99	8386.18	3731.19	6295.49	4108.33	3263.55	6950.99	4099.81	7422.07	2845.95	7997.11	676.38	6052.7
14_TR	NovaSeq 6000	2.7	6	48	6110.21	6023.24	6954.89	5034.65	6183.71	6898.66	3040.34	5585.41	3808.19	2590.43	6933.85	5048.12	7123.09	2691.28	6908.4	797.36	5334.51
15_DO	NovaSeq 6000	5.5	3	47	5411.26	5695.81	6012.2	4663.06	6040.52	6641.54	3190.05	5850.62	2738.85	2832.51	5325.32	3231.82	5981.7	1632.96	6691.77	589.54	4904.05
15_TR	NovaSeq 6000	1.7	3	47	5704.37	5273.74	5954.13	5283.31	5399.13	5931.07	2746.94	4800.71	3616.4	2395.99	6233.99	7578.36	8421.85	2856.84	5705.85	1144.7	4925.95
16_DO	NovaSeq 6000	2	1	24	2603.87	2993.48	3089.53	2737.37	3152.02	3372.82	1676.76	3348.49	1546.39	1581.96	3206.77	2901.28	4141.62	1567.4	3655.6	482.28	2610.61
16_TR	NovaSeq 6000	1.6	1	24	4411.39	5241.08	5695.38	4546.24	5293.37	6098.73	3113.91	5773.94	2725.28	2988.71	5521.25	5513.82	8791.33	3816.87	6380.39	692.27	4564.23
18_DO	NovaSeq X Plus	3	4	40	5823.42	5843.8	7216.28	4664.11	5785.81	6790.78	3091.33	5226.21	3261.31	2772.56	5789.28	3102.11	5756.66	2330.69	6334.03	1368.72	5093.1
18_TR	NovaSeq X Plus	2.6	4	40	6336.18	6437.63	7646.1	5330.48	6652.84	7579.26	3242.59	5440.54	3947.38	2772.57	6908.41	3569.08	5443.05	1688.91	6926.81	1599.37	5580.91
19_DO	NovaSeq 6000	2.5	4	24	4225.87	4269.23	4138.89	4019.98	4483.24	4546.38	4886.38	4450.55	4536.64	3807.27	4456.16	3599.16	3920.83	1489.37	5173.91	954.98	4144.26
19_TR	NovaSeq 6000	1.7	4	24	4557.58	4631.35	4737.36	4107.31	4891.49	5193.79	5365.25	4972.86	4884.19	4372.93	4753.32	3362.31	4393.14	1640.35	5728.55	799.2	4495.8
20_DO	NovaSeq 6000	4.7	5	32	7348.98	7563.68	7857.54	6912.58	7914.71	8679.43	8826.81	7453.49	8758.69	6930.64	8098.54	5530.46	6417.91	2976.62	8976.81	1286.49	7344.11
20_TR	NovaSeq 6000	4	5	32	7234.34	6994.63	7823.85	6265.2	7165.31	8243.62	8060.31	6438.4	9094.18	6113.38	7790.38	5497.61	6287.81	3238.58	8139.2	1244.66	6935.21
23_DO	NovaSeq 6000	5.9	3	94	5742.85	5816.26	5997.63	5160.92	6421.48	6721.18	3280.18	6214.52	2769.72	3047.84	5466.62	3505.41	5767.66	1486.87	6758.23	874.75	5149.07
23_TR	NovaSeq 6000	6.1	3	94	6435.88	6289.75	6580.31	5681.21	7184.61	7502.2	3728.93	7160.06	3057.36	3546.93	6009.29	4154.76	6765.48	1841.95	7279.69	1109.06	5759.25
24_DO	NovaSeq 6000	6.3	2	49	7292.66	7390.37	7853.66	6248.33	7609.51	8305.25	3887.3	7276.35	3613.25	3601.66	7267.06	4774.8	7782.19	2080.45	7982.74	931.58	6395.1
24_TR	NovaSeq 6000	5.8	2	49	7163.09	6124.14	6072.59	6381.63	5830.86	5973.58	2710.55	5523.41	3842.18	2183.92	7590.92	7890.92	5990.13	1945.97	6069.53	2146.15	5600.5
25_DO	NovaSeq 6000	4.2	5	42	3793.51	3832.02	3392.16	3987.57	3588.81	3848.15	4433.79	4066.23	4825.62	3123.52	4303.46	4184.88	4162.61	2066.6	4348.75	1122.15	3726.05
25_TR	NovaSeq 6000	5.7	5	42	4344.73	4044.41	4235.56	3600.84	3949.94	4726.65	4791.45	3763.64	5819.25	3479.1	4488.38	3362.08	3578	1231.11	4860.89	508.02	4018.3
26_DO	NovaSeq 6000	6.7	7	41	7904.03	6521.71	8329.85	5222.02	6474.78	7522.14	3708.78	6628.01	3999.07	3316.98	7447.68	5330.23	10616.7	3640.82	6794.97	895.4	6221.1
26_TR	NovaSeq 6000	6.7	7	41	7417.42	7033.81	7692.46	6278.54	7130.51	7737.78	3534.45	6534.38	3955.45	3119	7475.37	5477.66	7711.27	2362.63	7326.65	1058.22	6242.6
27_TR	NovaSeq X Plus	2.9	5	39	7009.25	7432.75	9269.32	5465.04	7125.17	9210.14	4040.04	6527.54	4388.65	3510.63	7649.5	3212.11	5874	2780.91	8643.63	1486.94	6334
28_DO	NovaSeq 6000	3.1	4	36	6864.02	5993.66	6522.02	6189.92	5634.16	6456.26	2672.48	5382	4065.23	2283.79	7973.59	9550.71	8624.51	4754.89	6159.09	1776.99	5640.22
28_TR	NovaSeq 6000	3.4	4	36	6398.41	5158.85	6325.04	5138.76	4901.65	5954.09	2260.68	4050.82	4170.24	1870.67	7142.58	7362.15	7151.33	4131.43	5320.25	1254.62	4988.2
29_DO	NovaSeq 6000	5.7	7	35	4465.88	4354.57	5124.84	3459.84	4544.24	5326.04	4621.66	4188.27	4841.42	4312.5	4127.9	2784.63	5249.55	1448.07	5035.47	340.91	4251.1
29_TR	NovaSeq 6000	6	7	35	7038.5	4695.87	5827.45	4430.05	4245.98	4659.08	3815.98	3679.24	7049.27	3818.12	6600.42	7669.88	6503.11	4800.24	4025.83	993.21	5170.33
30_TR	NovaSeq X Plus	5.4	1	34	5959.02	6023.87	7950.75	4387.06	5879.16	7599.33	6448.22	5268.27	7336.19	5619.2	5985.86	2620.68	5193.6	1954.96	7048.03	824.63	5785.83
31_TR	NovaSeq X Plus	1.6	1	210	5319.39	4470.36	6924.75	4399.98	4082.04	4020.52	1779.78	3415.5	3623.9	2905.42	5941.42	15872.8	25041.4	25177.7	2574.3	3206.07	4995.83
33_DO	NovaSeq 6000	3	5	163	5241.99	5331.76	6271.5	4116.33	4862.89	5815.02	4714.7	4617.86	5742.12	4632.74	5625	4059.42	6315.63	2459.72	5227.18	512.57	4926.56
33_TR	NovaSeq 6000	1.4	5	163	1849.93	2513.59	3251.38	1536.04	1948.51	3336.79	3231.51	4212.37	1102.85	4364.42	1522.8	4223.5	10461.2	12947.7	2177.63	209.4	2640.19
34_DO	NovaSeq 6000	4.8	3	163	5618.05	5516.4	5596.43	5139.6	4755.75	5218	2511.65	5081.42	3179.32	2137.31	6341.02	5492.63	7034.52	2908.61	5441.13	1278.68	4721.73
34_TR	NovaSeq 6000	4.1	3	163	4383.72	4065.09	4060.6	4146.99	3388.65	3803.19	1789.4	3763.12	2611.22	1448.74	5265.22	5847.22	5660.83	2461.96	3970.51	1209.55	3610.15
35_DO	NovaSeq X Plus	na	3	162	6366.85	6609.51	7418.8	5393.19	6245.62	7069.08	3022.3	5696.37	3644.06	2723.24	7007.7	4564.27	6110.26	2221.61	7085.12	1632.87	5541.45
36_TR	NovaSeq X Plus	4.8	7	159	1473.95	1277.28	1391.03	1357.89	1267.99	1056.65	443.65	1101.56	876.87	633.7	1399.59	1676.71	2815.07	2251.84	1068.09	1351.01	1236.36
38_DO	NovaSeq X Plus	4.2	2	198	6664.36	6249	8165.82	5088.49	5902.59	6923.92	5178.57	4936.87	7192	5019.99	7210.42	4988.67	6619.21	2675.66	6202.06	1719.15	5980.17
39_TR	NovaSeq X Plus	4.9	3	185	6748.41	6644.65	8179.26	5441.25	6355.63	7492.55	2988.45	5242.66	4195.94	2647.74	7640.07	4246.16	5072.57	2150.59	6616.55	1643.69	5725.04
40_DO	NovaSeq 6000	3.4	4	167	6478.17	6604.31	7174.99	5829.28	6856.74	7438.42	3661.3	7101.88	3474.81	3362.07	6841.52	5226.42	7833.18	2630.74	8099.22	1154.45	5858.02
40_TR	NovaSeq 6000	3	4	167	3911.34	4690.86	4913.12	3799.24	4736.44	5834.81	3198.46	6334.55	2172.81	2769.78	4486.37	2857.09	4817.43	2124.96	7397.33	637.81	4050.55
41_DO	NovaSeq 6000	5.9	3	159	4305.19	4665.97	4721	4391.77	4657.11	5192.52	5312.86	5017.46	5608.28	4573.62	4991.06	4003.28	5453.89	2385.02	5407.93	1000.3	4514.41
41_TR	NovaSeq 6000	4.7	3	159	3571.77	3441.32	3298.81	3634.55	2771.46	3032.02	2974.4	3066.83	3997.3	2554.43	4404.31	5738.61	5000.61	2770.1	3034.09	1597.12	3289.16
42_DO	NovaSeq 6000	1.8	2	150	4950.71	5176.46	7071.08	4105.46	3877.3	5078.1	3037.72	5723.4	2673.35	3624.53	6027.94	16315.8	27872.5	24863.5	5003.01	996.55	5209.02
42_TR	NovaSeq 6000	1.4	2	150	3498.26	3847.81	4892.65	3264.11	3620.58	4119.47	2419.84	4348.46	2198.8	2412.94	4499.33	7069.31	10415.8	8817.76	4619.99	461.01	3625.47
43_TR	NovaSeq X Plus	1.9	3	144	5863.2	5553.97	8887.5	4615.49	4907.75	6158.43	5765.79	5804.79	6953.96	6888.5	7451.98	12276.1	13426.1	22304.7	5193.02	2593.69	6225.35
45_DO	NovaSeq 6000	7.3	4	75	2529.52	2915.74	2437.33	2738.2	2543.08	2680.92	1328.95	3042.28	1412.92	1027.19	3000.83	2575.54	2806.45	1568.75	3255.5	1017.39	2339.9
45_TR	NovaSeq 6000	7.6	4	75	2760.32	3171.73	2629.62	2924.6	2860.24	3035.27	1449.87	3365.24	1506.07	1146.73	3093.99	2656.67	3091.92	1663.93	3752.34	1032.19	2551.59
46_DO	NovaSeq 6000	1.7	6	213	8608.42	7430.49	8659.37	7257.04	7196.69	7281.12	3574.46	6482.69	5225.75	3481.15	9951.52	12454.4	13644.8	6266.25	6704.78	1232.34	7051.36
46_TR	NovaSeq 6000	1.8	6	213	1663.15	2349.6	2885.8	1968.26	2289.98	3074.23	1980.08	3565.86	979.04	2805.47	1752.61	5184.28	6623.49	10447.9	2404.56	299.77	2353.98
47_DO	NovaSeq 6000	3.5	5	186	8078.7	8862.02	10281.1	6612.47	6866.81	8061.17	4064.95	7411.28	4656.95	3356.59	10219.1	10154.7	12537.9	4604.72	8533.76	1217.23	7132.16
47_TR	NovaSeq 6000	3.9	5	186	4748.97	4584.85	4562.71	4174.54	4456.3	4756.37	2148.21	4833.3	2667.66	1787.76	4961.16	4409.04	5366.87	2870.95	5567.67	1244.47	4029.49
48_TR	NovaSeq X Plus	3	2	177	3636.2	3943.19	4408.28	3420.13	3984.63	4368.32	2154.02	4065.42	2144.29	1888.58	4192.4	3454.19	4776.14	1715.38	4234.61	1813.63	3427.37
50_DO	NovaSeq X Plus	7.4	6	14	6907.71	8513.31	9681.13	6130.15	8284.38	10220.6	3965.6	7151.11	4441.46	3591.24	7032.73	2750.19	3189.58	2216.61	9697.11	1989.12	6693.35
50_TR	NovaSeq X Plus	7.6	6	14	9432.8	9305.54	13435.9	6448.29	8830.74	11692.2	5005.6	8412.61	5649.15	4450.25	8967.48	3903.74	5879.76	3393.67	10393.5	1803.41	8180.64
51_DO	NovaSeq X Plus	6.9	5	15	7633.3	8185.29	11387.2	5912.22	7598	10341.5	4160.36	6942.39	4980.92	3708.25	7593.9	3349.53	4838.91	2943.81	8807.12	1799.15	6955.65
51_TR	NovaSeq X Plus	6.9	5	15	8940.42	9449.25	12265.2	7140.88	9103.18	11250.7	4781.21	8309.85	5368.62	4306.21	8946.86	4375.08	6183.22	3423.17	10197.4	2199.56	8032.25
52_DO	NovaSeq X Plus	7.5	5	49	9851.46	9733.69	12026.5	8093.88	8950.87	10454	9210	8557.75	11544.5	8725.5	10035.8	6531.12	9597.91	6724.99	9640.46	5426.53	9303.16
52_TR	NovaSeq X Plus	6.4	5	49	5642.03	5467.39	6460.42	4694.96	4868.49	5390.9	4882.85	4274.39	6950.86	4519.21	5905.17	4220.03	4993.17	4098.14	4882.64	2633.85	5164.3
53_DO	NovaSeq X Plus	8.1	4	7	8890.05	9288.18	12549.9	6699.51	9015.42	11580.2	4848.77	8225.66	5382.63	4404.55	8484.18	3842.71	5951.29	3214.1	10380.5	2003.46	7973.5
53_TR	NovaSeq X Plus	8	4	7	7737.89	8153.56	11337	5744.08	7771.74	10192.4	4273.04	7332.74	4898.09	3815.88	7458.36	3187.25	4680.29	2919.83	9158.92	1394.51	6984.24
*total mean depth includes the depth of all the exonic regions with at least 190x coverage in at least 80% of the samples

## Sheet: Table S5
Supplementary Table 5: Number of somatic mutations identified across samples
SAMPLE	ARID1A	CDKN1A	CREBBP	EP300	FGFR3	FOXQ1	KDM6A	KMT2C	KMT2D	NOTCH2	PIK3CA	RB1	RBM10	STAG2	TERT promoter	TP53	OTHER_GENES	ALL_GENES
01_DO	25	4	7	16	2	0	20	7	40	9	1	7	6	7	0	2	14	167
01_TR	73	16	15	18	1	4	48	12	57	13	1	16	16	30	0	1	10	331
02_DO	155	12	99	126	17	42	148	38	300	90	3	39	152	69	1	27	19	1337
02_TR	167	8	101	129	11	12	116	50	278	108	5	29	130	74	1	21	13	1253
03_DO	68	16	77	96	4	13	216	20	341	71	1	15	114	81	0	11	12	1156
04_DO	139	83	56	63	6	40	212	17	508	31	4	19	198	20	1	15	19	1431
04_TR	131	96	37	36	13	44	150	14	535	29	3	11	235	15	0	23	12	1384
05_DO	49	31	34	45	6	12	190	24	100	26	3	15	121	76	2	26	14	774
05_TR	33	24	26	46	4	6	185	26	90	19	1	16	116	83	0	18	10	703
06_DO	16	2	35	36	0	4	29	11	249	39	0	6	18	23	0	7	6	481
07_DO	59	2	15	31	0	7	27	11	75	28	1	7	48	10	1	8	6	336
07_TR	60	5	27	37	4	9	19	13	97	18	1	6	56	11	3	16	7	389
08_DO	144	25	95	116	7	22	80	38	231	86	2	23	87	65	1	27	20	1069
08_TR	226	64	135	128	35	39	106	45	450	82	0	22	168	73	5	42	16	1636
09_DO	34	3	111	81	4	10	18	13	128	40	1	13	28	39	3	36	12	574
09_TR	70	25	162	79	43	69	31	15	291	27	0	19	75	21	8	52	11	998
11_DO	128	14	62	53	5	8	50	28	316	60	2	26	55	25	0	12	21	865
11_TR	129	15	44	61	7	7	54	22	218	44	4	26	40	30	1	13	22	737
12_DO	76	24	72	75	3	12	192	34	284	66	0	22	119	71	0	25	14	1089
12_TR	117	37	106	116	16	23	261	44	340	84	4	27	148	94	0	33	21	1471
13_DO	17	1	15	18	1	1	9	3	36	11	1	10	19	14	1	9	17	183
13_TR	14	1	11	18	2	0	13	8	28	11	1	20	9	11	0	2	15	164
14_DO	97	59	77	72	5	26	136	35	170	49	2	28	69	51	1	20	11	908
14_TR	56	35	36	50	3	24	90	32	117	40	5	18	43	26	0	14	17	606
15_DO	39	27	56	96	1	8	76	16	318	99	0	23	73	129	1	22	20	1004
15_TR	55	41	86	112	6	17	86	27	413	110	1	22	110	139	1	34	14	1274
16_DO	76	33	20	47	3	5	47	15	158	23	1	14	94	61	1	12	20	630
16_TR	114	47	51	70	4	18	64	30	241	44	3	15	92	81	1	9	16	900
18_DO	60	2	45	45	1	8	47	15	299	37	0	13	61	40	1	6	17	697
18_TR	63	18	66	71	4	11	72	22	419	58	3	18	64	63	2	17	15	986
19_DO	49	4	32	40	7	0	81	13	317	52	0	12	42	47	0	7	15	718
19_TR	47	5	34	44	2	5	93	12	351	50	1	17	38	42	0	4	11	756
20_DO	120	11	38	51	4	12	108	15	99	47	4	20	50	53	1	14	19	666
20_TR	113	6	40	38	2	26	85	21	123	33	3	15	54	48	0	13	22	642
23_DO	288	40	94	126	9	10	140	56	528	111	4	49	143	92	0	32	31	1753
23_TR	305	43	124	116	11	14	154	60	509	104	6	40	144	90	2	29	34	1785
24_DO	60	11	41	29	3	4	28	15	79	19	0	10	7	13	0	10	18	347
24_TR	67	7	49	53	8	5	24	13	95	27	4	14	17	11	0	7	13	414
25_DO	18	2	80	62	4	9	77	15	229	24	3	12	93	46	0	18	19	711
25_TR	20	3	66	47	2	4	66	12	305	35	1	17	111	67	0	13	10	779
26_DO	32	27	53	84	2	12	59	11	434	43	2	7	19	179	2	8	17	991
26_TR	35	20	64	91	3	7	43	19	440	34	2	17	14	164	4	12	16	985
27_TR	26	2	17	16	1	2	8	10	34	16	1	7	7	5	0	14	12	178
28_DO	218	22	86	82	6	33	69	32	322	45	3	17	188	43	1	23	15	1205
28_TR	227	36	63	54	5	38	72	21	342	34	1	17	187	40	4	24	8	1173
29_DO	43	9	34	24	2	13	100	16	455	21	0	10	25	100	3	10	13	878
29_TR	45	14	38	39	8	58	113	8	853	33	1	7	37	108	4	12	13	1391
30_TR	17	1	25	16	0	0	15	8	37	9	2	8	21	24	0	6	9	198
31_TR	60	75	21	33	4	70	33	4	57	22	2	3	37	12	1	5	14	453
33_DO	14	8	14	16	4	4	93	8	64	18	1	16	30	9	0	6	11	316
33_TR	12	10	6	21	1	53	122	8	27	9	2	21	7	13	0	0	16	328
34_DO	206	40	39	64	13	14	115	26	268	31	4	16	169	45	1	14	8	1073
34_TR	202	32	47	45	10	17	83	17	237	11	4	11	136	27	0	12	10	901
35_DO	120	13	113	127	7	18	46	31	378	95	6	29	45	52	5	32	30	1147
36_TR	2	2	4	3	1	1	4	1	5	3	0	5	4	2	0	0	17	54
38_DO	70	15	60	86	8	8	53	25	337	66	0	26	48	40	1	23	12	878
39_TR	245	11	50	58	3	22	42	25	386	59	0	28	82	35	3	20	20	1089
40_DO	50	6	40	43	10	6	30	21	100	45	2	21	21	46	1	13	19	474
40_TR	32	11	23	35	4	6	21	16	42	23	0	21	13	25	0	5	10	287
41_DO	20	19	40	55	1	9	102	12	256	40	0	11	57	42	1	7	13	685
41_TR	7	18	35	41	2	13	65	10	188	19	0	6	39	25	0	3	12	483
42_DO	82	149	69	114	9	364	138	32	358	51	1	23	104	76	2	36	25	1633
42_TR	60	48	82	84	5	171	94	25	242	46	1	25	72	86	2	26	17	1086
43_TR	25	18	20	42	10	47	281	21	141	17	2	18	29	47	0	12	18	748
45_DO	49	13	33	14	2	8	13	6	121	36	1	5	52	6	1	10	19	389
45_TR	33	23	18	27	0	4	26	7	142	27	3	8	33	11	0	7	18	387
46_DO	79	95	72	70	10	74	152	27	181	54	5	17	88	39	0	16	20	999
46_TR	31	53	25	37	7	104	113	20	43	26	3	9	22	29	0	7	24	553
47_DO	109	43	32	40	3	6	52	18	64	26	2	11	56	43	0	8	15	528
47_TR	53	25	13	16	5	2	28	10	44	20	1	10	33	30	0	6	16	312
48_TR	86	13	96	114	11	11	55	36	279	89	0	48	61	26	4	32	22	983
50_DO	175	11	56	85	2	32	125	32	378	54	2	14	223	44	1	10	17	1261
50_TR	247	25	66	107	8	64	128	27	493	59	2	26	282	57	0	17	12	1620
51_DO	285	1	47	57	3	8	46	21	318	55	2	11	110	24	2	13	12	1015
51_TR	394	5	61	86	0	13	77	36	446	82	0	18	143	32	2	19	9	1423
52_DO	10	2	18	36	1	6	17	4	76	26	0	5	14	25	1	8	14	263
52_TR	10	4	24	46	2	6	23	2	104	16	1	4	12	33	0	6	18	311
53_DO	116	13	59	95	2	15	53	15	212	75	2	14	112	17	0	14	16	830
53_TR	120	13	34	71	2	14	50	32	154	47	1	21	63	16	0	15	13	666
all_samples	7224	1847	4074	4767	447	1943	6407	1617	18820	3436	142	1342	5958	3718	85	1218	1233	64278

## Sheet: Table S6
Supplementary Table 6: Signals of positive selection on mutations in genes
gene	omega_mis*	pvalue_omega_mis	omega_trunc	pvalue_omega_trunc	oncodriveFML	pvalue_oncodrivefml	oncodrive3D	pvalue_oncodrive3d	frameshift_enrich	pvalue_frameshift_enrich
ARID1A	1.53	<1e-8	15.89	<1e-8	56.42	2e-06	7.5	<1e-4	10.32	2.49e-224
CDKN1A	2.4	<1e-8	14.08	<1e-8	17.21	2e-06	14.09	<1e-4	4.99	3.42e-26
CREBBP	2.79	<1e-8	5.15	<1e-8	19.26	2e-06	76.61	<1e-4	0.85	0.140153
EP300	3	<1e-8	7.3	<1e-8	27.27	2e-06	75.12	<1e-4	1.02	0.80562
FGFR3	0.88	0.208065	0.3	0.00102335	-2.34	1	3.19	<1e-4	0.1	1.65e-06
FOXQ1	2.53	<1e-8	3.24	<1e-8	14.26	2e-06	17.13	<1e-4	0.76	0.0622369
KDM6A	4.07	<1e-8	42.11	<1e-8	59.57	2e-06	17.17	<1e-4	7.25	2.61e-147
KMT2C	1.42	<1e-8	2.97	<1e-8	8.86	2e-06	2.59	<1e-4	1.59	0.00036983
KMT2D	1.86	<1e-8	20.07	<1e-8	116.91	2e-06	29.1	<1e-4	4.73	9.36e-152
NOTCH2	2.53	<1e-8	5.11	<1e-8	21.79	2e-06	9.59	<1e-4	2.9	3.86e-20
PIK3CA	2.86	<1e-8	0.7	0.525033	-0.04	0.854115	16.01	<1e-4	0.27	0.103653
RB1	1.72	<1e-8	2.39	5.96e-08	3.86	0.000138	1.97	0.00156	2.18	0.00030435
RBM10	3.3	<1e-8	38.9	<1e-8	62.27	2e-06	47.78	<1e-4	3.83	1.58e-30
STAG2	1.76	<1e-8	15.32	<1e-8	33.74	2e-06	5.73	<1e-4	4.67	4.8e-39
TERTpromoter	63.04	<1e-8
TP53	5.21	<1e-8	4.06	<1e-8	17.79	2e-06	19.33	<1e-4	2.16	0.0158207
*the TERT promoter is assigned an omega_mis value corresponding to the omega computed separating the mutations in activating or non activating according to their presence in tumors

## Sheet: Table S7
Supplementary Table 7: Association between clinical variables and the metrics of mutation rate and clonal selection
gene	metric	clinical_variable	univariateME_coeffs	univariateME_lowi	univariateME_highi	univariateME_qvals	multivariateME_coeffs	multivariateME_lowi	multivariateME_highi	multivariateME_qvals
ARID1A	mutrate.nonproteinaffecting_snv	had_prior_chemotherapy	0.378688	0.235108	0.522268	1.17454e-06	0.344045	0.196343	0.491748	5.34207e-05
CDKN1A	mutrate.nonproteinaffecting_snv	had_prior_chemotherapy	0.263066	0.0155332	0.510598	0.101674	0.224628	-0.0321849	0.481441	0.240188
CREBBP	mutrate.nonproteinaffecting_snv	had_prior_chemotherapy	0.321748	0.199168	0.444327	1.2704e-06	0.299679	0.177821	0.421536	2.15277e-05		Legend
EP300	mutrate.nonproteinaffecting_snv	had_prior_chemotherapy	0.261264	0.144237	0.37829	4.5402e-05	0.240304	0.123236	0.357372	0.000358824		mutrate.nonproteinaffecting_snv: Non-protein-affecting mutation rate (SNVs only)
FOXQ1	mutrate.nonproteinaffecting_snv	had_prior_chemotherapy	0.21531	-0.106546	0.537166	0.388244						mutrate.proteinaffecting_snv: Protein-affecting mutation rate (SNVs only)
KDM6A	mutrate.nonproteinaffecting_snv	had_prior_chemotherapy	0.171892	0.0759849	0.267798	0.00153485	0.145785	0.0610861	0.230485	0.00309231		omega_missense: dN/dS for missense mutations
KMT2C	mutrate.nonproteinaffecting_snv	had_prior_chemotherapy	0.206676	0.115652	0.297699	3.43237e-05	0.180061	0.0929172	0.267205	0.00034955		omega_truncating: dN/dS for truncating mutations
KMT2D	mutrate.nonproteinaffecting_snv	had_prior_chemotherapy	0.352188	0.19691	0.507466	3.43237e-05	0.301447	0.150157	0.452738	0.000504286		had_prior_chemotherapy: history of previous chemotherapy (baseline: no history)
NOTCH2	mutrate.nonproteinaffecting_snv	had_prior_chemotherapy	0.29064	0.1768	0.40448	2.52837e-06	0.255845	0.142249	0.369441	9.50061e-05		history_drinking: history of drinking consumption (baseline: never drinker)
RB1	mutrate.nonproteinaffecting_snv	had_prior_chemotherapy	0.238726	0.13625	0.341202	2.13145e-05	0.223525	0.113733	0.333317	0.000380741		history_smoking: history of smoking (baseline: never smoker)
RBM10	mutrate.nonproteinaffecting_snv	had_prior_chemotherapy	0.412838	0.212095	0.613582	0.000200151	0.358982	0.158064	0.559901	0.00216552		bmi_scaled: body mass index scaled from 0 to 1
STAG2	mutrate.nonproteinaffecting_snv	had_prior_chemotherapy	0.182516	0.027602	0.33743	0.0652869	0.126044	-0.0206621	0.272751	0.24488		is_male: male sex (baseline: female)
TP53	mutrate.nonproteinaffecting_snv	had_prior_chemotherapy	0.350905	0.2221	0.479709	5.58983e-07	0.343039	0.20977	0.476309	1.4067e-05		age_decades: age measured in decades
total	mutrate.nonproteinaffecting_snv	had_prior_chemotherapy	0.292248	0.183743	0.400754	6.87761e-07	0.260286	0.155456	0.365117	2.13055e-05		age_decades:history_smoking: interaction between age_decades and history_smoking variables
ARID1A	mutrate.nonproteinaffecting_snv	history_drinking	0.0583937	-0.135796	0.252584	0.800984						univariateME: value corresponding to the univariate linear mixed-effects model (LMEM)
CDKN1A	mutrate.nonproteinaffecting_snv	history_drinking	-0.0318327	-0.307637	0.243972	0.935356						multivariateME: value corresponding to the multivariate LMEM (if calculated)
CREBBP	mutrate.nonproteinaffecting_snv	history_drinking	0.0231263	-0.143073	0.189325	0.921804						coeffs: effect size of the LMEM
EP300	mutrate.nonproteinaffecting_snv	history_drinking	-0.028938	-0.179467	0.121591	0.895351						lowi: lower boundary of the effect size confidence interval of the LMEM
FOXQ1	mutrate.nonproteinaffecting_snv	history_drinking	0.20026	-0.149263	0.549782	0.500654						highi: upper boundary of the effect size confidence interval of the LMEM
KDM6A	mutrate.nonproteinaffecting_snv	history_drinking	-0.000441448	-0.114297	0.113414	0.999937						qvals: corrected p-value of the LMEM
KMT2C	mutrate.nonproteinaffecting_snv	history_drinking	0.0169622	-0.0993285	0.133253	0.921804
KMT2D	mutrate.nonproteinaffecting_snv	history_drinking	-0.0496519	-0.250133	0.15083	0.834798
NOTCH2	mutrate.nonproteinaffecting_snv	history_drinking	0.011608	-0.143729	0.166945	0.977401
RB1	mutrate.nonproteinaffecting_snv	history_drinking	-0.0403609	-0.17614	0.0954187	0.800984
RBM10	mutrate.nonproteinaffecting_snv	history_drinking	0.0422581	-0.212374	0.29689	0.918464
STAG2	mutrate.nonproteinaffecting_snv	history_drinking	0.0575599	-0.122611	0.237731	0.796819
TP53	mutrate.nonproteinaffecting_snv	history_drinking	0.0248871	-0.15708	0.206854	0.921804
total	mutrate.nonproteinaffecting_snv	history_drinking	-0.00788516	-0.157882	0.142111	0.995353
ARID1A	mutrate.nonproteinaffecting_snv	history_smoking	0.160681	-0.0134253	0.334787	0.181227	0.112059	-0.0444602	0.268579	0.354153
CDKN1A	mutrate.nonproteinaffecting_snv	history_smoking	0.232639	-0.00931299	0.474592	0.157485	0.171254	-0.100533	0.44304	0.427969
CREBBP	mutrate.nonproteinaffecting_snv	history_smoking	0.172888	0.0260275	0.319748	0.0652869	0.116628	-0.0123609	0.245617	0.220301
EP300	mutrate.nonproteinaffecting_snv	history_smoking	0.141646	0.00834604	0.274946	0.101674	0.077071	-0.0468233	0.200965	0.428374
FOXQ1	mutrate.nonproteinaffecting_snv	history_smoking	0.149758	-0.171521	0.471038	0.62468
KDM6A	mutrate.nonproteinaffecting_snv	history_smoking	0.119966	0.0181531	0.22178	0.0652869	0.042721	-0.0469886	0.132431	0.55952
KMT2C	mutrate.nonproteinaffecting_snv	history_smoking	0.0884175	-0.0165509	0.193386	0.227893
KMT2D	mutrate.nonproteinaffecting_snv	history_smoking	0.189716	0.0127838	0.366649	0.101674	0.130603	-0.029534	0.29074	0.257658
NOTCH2	mutrate.nonproteinaffecting_snv	history_smoking	0.125193	-0.0114689	0.261855	0.181443	0.0592434	-0.0609932	0.17948	0.556535
RB1	mutrate.nonproteinaffecting_snv	history_smoking	0.0792646	-0.0436116	0.202141	0.412225
RBM10	mutrate.nonproteinaffecting_snv	history_smoking	0.168832	-0.0607591	0.398424	0.328184
STAG2	mutrate.nonproteinaffecting_snv	history_smoking	0.119801	-0.0389898	0.278592	0.313239
TP53	mutrate.nonproteinaffecting_snv	history_smoking	0.137627	-0.0247367	0.29999	0.227893
total	mutrate.nonproteinaffecting_snv	history_smoking	0.144626	0.0130287	0.276222	0.0937184	0.0946027	-0.0163478	0.205553	0.24488
ARID1A	mutrate.nonproteinaffecting_snv	bmi_scaled	-0.118954	-0.485702	0.247795	0.796819
CDKN1A	mutrate.nonproteinaffecting_snv	bmi_scaled	-0.0072229	-0.523353	0.508907	0.999937
CREBBP	mutrate.nonproteinaffecting_snv	bmi_scaled	-0.0718573	-0.387102	0.243388	0.854414
EP300	mutrate.nonproteinaffecting_snv	bmi_scaled	-0.118518	-0.401453	0.164417	0.686073
FOXQ1	mutrate.nonproteinaffecting_snv	bmi_scaled	-0.249159	-0.900697	0.40238	0.742162
KDM6A	mutrate.nonproteinaffecting_snv	bmi_scaled	-0.101757	-0.319649	0.116136	0.62468
KMT2C	mutrate.nonproteinaffecting_snv	bmi_scaled	-0.149476	-0.366414	0.0674623	0.370187
KMT2D	mutrate.nonproteinaffecting_snv	bmi_scaled	-0.108556	-0.488968	0.271855	0.800984
NOTCH2	mutrate.nonproteinaffecting_snv	bmi_scaled	-0.0634811	-0.353952	0.226989	0.859374
RB1	mutrate.nonproteinaffecting_snv	bmi_scaled	-0.0831197	-0.33619	0.169951	0.796819
RBM10	mutrate.nonproteinaffecting_snv	bmi_scaled	1.9289e-05	-0.475037	0.475075	0.999937
STAG2	mutrate.nonproteinaffecting_snv	bmi_scaled	-0.153104	-0.481466	0.175258	0.62468
TP53	mutrate.nonproteinaffecting_snv	bmi_scaled	0.0502137	-0.287042	0.38747	0.921804
total	mutrate.nonproteinaffecting_snv	bmi_scaled	-0.0807809	-0.363642	0.20208	0.800984
ARID1A	mutrate.nonproteinaffecting_snv	is_male	-0.00222736	-0.166002	0.161547	0.999937
CDKN1A	mutrate.nonproteinaffecting_snv	is_male	0.118817	-0.109685	0.347319	0.565957
CREBBP	mutrate.nonproteinaffecting_snv	is_male	0.0391677	-0.100845	0.17918	0.800984
EP300	mutrate.nonproteinaffecting_snv	is_male	0.08568	-0.0381853	0.209545	0.370187
FOXQ1	mutrate.nonproteinaffecting_snv	is_male	0.0816544	-0.213282	0.376591	0.800984
KDM6A	mutrate.nonproteinaffecting_snv	is_male	0.0857403	-0.00920996	0.18069	0.186694	0.0597183	-0.0208604	0.140297	0.332602
KMT2C	mutrate.nonproteinaffecting_snv	is_male	0.00259931	-0.0961972	0.101396	0.999937
KMT2D	mutrate.nonproteinaffecting_snv	is_male	-0.00125695	-0.1702	0.167686	0.999937
NOTCH2	mutrate.nonproteinaffecting_snv	is_male	0.0315442	-0.0970738	0.160162	0.834798
RB1	mutrate.nonproteinaffecting_snv	is_male	0.00792159	-0.104876	0.120719	0.977401
RBM10	mutrate.nonproteinaffecting_snv	is_male	-0.0726494	-0.282737	0.137438	0.78619
STAG2	mutrate.nonproteinaffecting_snv	is_male	-0.0818429	-0.22715	0.0634639	0.50554
TP53	mutrate.nonproteinaffecting_snv	is_male	0.0276943	-0.122502	0.177891	0.897258
total	mutrate.nonproteinaffecting_snv	is_male	0.0109755	-0.11451	0.136461	0.971874
ARID1A	mutrate.nonproteinaffecting_snv	age_decades	0.058506	0.0464397	0.0705722	1.52469e-20	0.0339641	0.00934486	0.0585834	0.0233616
CDKN1A	mutrate.nonproteinaffecting_snv	age_decades	0.0718398	0.0540909	0.0895888	1.37455e-14	0.0282533	-0.0143165	0.0708231	0.395939
CREBBP	mutrate.nonproteinaffecting_snv	age_decades	0.0559849	0.0456119	0.0663579	3.75729e-25	0.0281904	0.00789821	0.0484826	0.0233616
EP300	mutrate.nonproteinaffecting_snv	age_decades	0.0525992	0.0431682	0.0620302	1.03335e-26	0.0270579	0.00753887	0.046577	0.0233616
FOXQ1	mutrate.nonproteinaffecting_snv	age_decades	0.142885	0.121278	0.164491	6.07032e-37	0.123725	0.0712317	0.176218	4.8067e-05
KDM6A	mutrate.nonproteinaffecting_snv	age_decades	0.054258	0.047876	0.06064	2.19283e-60	0.0372466	0.0231312	0.0513621	1.4067e-05
KMT2C	mutrate.nonproteinaffecting_snv	age_decades	0.0387093	0.0317865	0.045632	8.98603e-27	0.0312918	0.0167594	0.0458242	0.000183
KMT2D	mutrate.nonproteinaffecting_snv	age_decades	0.0679699	0.0559885	0.0799513	1.83048e-27	0.0448912	0.019626	0.0701563	0.00219182
NOTCH2	mutrate.nonproteinaffecting_snv	age_decades	0.0449469	0.0357777	0.054116	6.07187e-21	0.0269952	0.00804404	0.0459464	0.0206845
RB1	mutrate.nonproteinaffecting_snv	age_decades	0.0371325	0.0286845	0.0455805	4.84973e-17	0.0218429	0.00353646	0.0401494	0.0631193
RBM10	mutrate.nonproteinaffecting_snv	age_decades	0.0854131	0.0700837	0.100743	1.03335e-26	0.0624551	0.0289738	0.0959364	0.0012806
STAG2	mutrate.nonproteinaffecting_snv	age_decades	0.0641922	0.0539858	0.0743986	1.45843e-33	0.0624248	0.0379723	0.0868772	1.4067e-05
TP53	mutrate.nonproteinaffecting_snv	age_decades	0.0581499	0.0467584	0.0695414	1.30401e-22	0.022575	0.000382999	0.0447671	0.144297
total	mutrate.nonproteinaffecting_snv	age_decades	0.0604121	0.0514398	0.0693845	4.12539e-38	0.037904	0.0203923	0.0554157	0.000183
TERTpromoter	mutrate.nonproteinaffecting_snv	had_prior_chemotherapy	0.372455	-0.231339	0.976248	0.515126
TERTpromoter	mutrate.nonproteinaffecting_snv	history_drinking	0.227221	-0.428609	0.88305	0.863807
TERTpromoter	mutrate.nonproteinaffecting_snv	age_decades:history_smoking	0.0520487	-0.0321378	0.136235	0.515126
TERTpromoter	mutrate.nonproteinaffecting_snv	bmi_scaled	0.0295446	-1.17454	1.23363	0.999937
TERTpromoter	mutrate.nonproteinaffecting_snv	is_male	0.0659267	-0.479273	0.611127	0.96215
ARID1A	mutrate.proteinaffecting_snv	had_prior_chemotherapy	0.536158	-0.130746	1.20306	0.25264
CDKN1A	mutrate.proteinaffecting_snv	had_prior_chemotherapy	0.388345	-0.431313	1.208	0.577786
CREBBP	mutrate.proteinaffecting_snv	had_prior_chemotherapy	0.658362	0.270887	1.04584	0.00459453	0.513882	0.148117	0.879647	0.0294668
EP300	mutrate.proteinaffecting_snv	had_prior_chemotherapy	0.587243	0.203147	0.97134	0.0111693	0.443724	0.0889395	0.798509	0.0613377
FOXQ1	mutrate.proteinaffecting_snv	had_prior_chemotherapy	0.0750176	-0.927913	1.07795	0.981607
KDM6A	mutrate.proteinaffecting_snv	had_prior_chemotherapy	-0.371055	-1.50983	0.767718	0.713269
KMT2C	mutrate.proteinaffecting_snv	had_prior_chemotherapy	0.276483	0.100085	0.45288	0.00956794	0.228386	0.0596172	0.397155	0.0378671
KMT2D	mutrate.proteinaffecting_snv	had_prior_chemotherapy	0.260902	-0.417293	0.939097	0.67541
NOTCH2	mutrate.proteinaffecting_snv	had_prior_chemotherapy	0.494905	0.193444	0.796366	0.00612213	0.404653	0.123266	0.686041	0.026903
RB1	mutrate.proteinaffecting_snv	had_prior_chemotherapy	0.244737	0.122403	0.367071	0.000495968	0.203689	0.0827226	0.324656	0.00732263
RBM10	mutrate.proteinaffecting_snv	had_prior_chemotherapy	0.20524	-1.99174	2.40222	0.961561
STAG2	mutrate.proteinaffecting_snv	had_prior_chemotherapy	-0.370854	-1.33409	0.592383	0.67541
TP53	mutrate.proteinaffecting_snv	had_prior_chemotherapy	0.77259	0.103795	1.44138	0.0848348	0.533515	-0.0984516	1.16548	0.33923
total	mutrate.proteinaffecting_snv	had_prior_chemotherapy	0.330795	-0.102465	0.764055	0.288299
ARID1A	mutrate.proteinaffecting_snv	history_drinking	0.637815	-0.0744414	1.35007	0.198097	0.397132	-0.241826	1.03609	0.489855
CDKN1A	mutrate.proteinaffecting_snv	history_drinking	0.449946	-0.368351	1.26824	0.506102
CREBBP	mutrate.proteinaffecting_snv	history_drinking	0.176828	-0.289934	0.643589	0.67541
EP300	mutrate.proteinaffecting_snv	history_drinking	0.0751409	-0.384143	0.534425	0.898163
FOXQ1	mutrate.proteinaffecting_snv	history_drinking	-0.103164	-1.00716	0.800831	0.957497
KDM6A	mutrate.proteinaffecting_snv	history_drinking	0.190093	-0.942762	1.32295	0.898163
KMT2C	mutrate.proteinaffecting_snv	history_drinking	0.02328	-0.189023	0.235583	0.957497
KMT2D	mutrate.proteinaffecting_snv	history_drinking	-0.186703	-0.892363	0.518958	0.81143
NOTCH2	mutrate.proteinaffecting_snv	history_drinking	0.180595	-0.177573	0.538763	0.548542
RB1	mutrate.proteinaffecting_snv	history_drinking	0.00927389	-0.146064	0.164612	0.982375
RBM10	mutrate.proteinaffecting_snv	history_drinking	1.81706	-0.311592	3.94572	0.217649
STAG2	mutrate.proteinaffecting_snv	history_drinking	-0.176795	-1.2429	0.889312	0.898163
TP53	mutrate.proteinaffecting_snv	history_drinking	-0.0192029	-0.755553	0.717147	0.982375
total	mutrate.proteinaffecting_snv	history_drinking	0.0819922	-0.393438	0.557422	0.898163
ARID1A	mutrate.proteinaffecting_snv	history_smoking	0.555667	-0.115172	1.22651	0.2351
CDKN1A	mutrate.proteinaffecting_snv	history_smoking	0.586892	-0.194723	1.36851	0.295341
CREBBP	mutrate.proteinaffecting_snv	history_smoking	0.370032	-0.0425908	0.782655	0.198097	0.294547	-0.0926873	0.681781	0.391574
EP300	mutrate.proteinaffecting_snv	history_smoking	0.43199	0.0336896	0.83029	0.107757	0.286978	-0.0885471	0.662502	0.391574
FOXQ1	mutrate.proteinaffecting_snv	history_smoking	1.08639	0.149714	2.02307	0.0848348	0.518239	-0.460581	1.49706	0.641583
KDM6A	mutrate.proteinaffecting_snv	history_smoking	0.521398	-0.595599	1.63839	0.578979
KMT2C	mutrate.proteinaffecting_snv	history_smoking	0.168739	-0.0172882	0.354766	0.198097	0.0700442	-0.108628	0.248717	0.751033
KMT2D	mutrate.proteinaffecting_snv	history_smoking	0.476426	-0.176085	1.12894	0.311758
NOTCH2	mutrate.proteinaffecting_snv	history_smoking	0.327314	0.00655094	0.648076	0.1321	0.224318	-0.0736034	0.522239	0.391574
RB1	mutrate.proteinaffecting_snv	history_smoking	0.141803	0.00772076	0.275884	0.114566	0.103848	-0.0243879	0.232083	0.36149
RBM10	mutrate.proteinaffecting_snv	history_smoking	1.84256	-0.274849	3.95997	0.214276
STAG2	mutrate.proteinaffecting_snv	history_smoking	0.993441	0.0683228	1.91856	0.109602	0.410683	-0.538003	1.35937	0.699143
TP53	mutrate.proteinaffecting_snv	history_smoking	0.446902	-0.243407	1.13721	0.391572
total	mutrate.proteinaffecting_snv	history_smoking	0.469614	0.0554279	0.8838	0.0898712	0.208092	-0.15208	0.568265	0.626286
ARID1A	mutrate.proteinaffecting_snv	bmi_scaled	-0.654951	-2.03542	0.725519	0.577786
CDKN1A	mutrate.proteinaffecting_snv	bmi_scaled	-0.333063	-2.02174	1.35562	0.898163
CREBBP	mutrate.proteinaffecting_snv	bmi_scaled	-0.368964	-1.24438	0.506453	0.63429
EP300	mutrate.proteinaffecting_snv	bmi_scaled	-0.0848187	-0.941838	0.7722	0.961561
FOXQ1	mutrate.proteinaffecting_snv	bmi_scaled	-0.678063	-2.69162	1.33549	0.705106
KDM6A	mutrate.proteinaffecting_snv	bmi_scaled	0.100029	-2.22143	2.42149	0.982375
KMT2C	mutrate.proteinaffecting_snv	bmi_scaled	0.00446153	-0.391371	0.400294	0.982375
KMT2D	mutrate.proteinaffecting_snv	bmi_scaled	-0.853378	-2.22667	0.519912	0.418585
NOTCH2	mutrate.proteinaffecting_snv	bmi_scaled	-0.439976	-1.10819	0.228236	0.385184
RB1	mutrate.proteinaffecting_snv	bmi_scaled	-0.102794	-0.390986	0.185398	0.692134
RBM10	mutrate.proteinaffecting_snv	bmi_scaled	-3.10492	-7.46633	1.25649	0.325842
STAG2	mutrate.proteinaffecting_snv	bmi_scaled	-1.02143	-2.97443	0.931567	0.530456
TP53	mutrate.proteinaffecting_snv	bmi_scaled	-0.263486	-1.70011	1.17314	0.898163
total	mutrate.proteinaffecting_snv	bmi_scaled	-0.465302	-1.3571	0.426497	0.530456
ARID1A	mutrate.proteinaffecting_snv	is_male	0.752042	0.177045	1.32704	0.0405541	0.448753	-0.23643	1.13394	0.498155
CDKN1A	mutrate.proteinaffecting_snv	is_male	1.06311	0.380945	1.74527	0.00966207	0.835508	0.144283	1.52673	0.0729511
CREBBP	mutrate.proteinaffecting_snv	is_male	-0.168354	-0.555745	0.219038	0.622648
EP300	mutrate.proteinaffecting_snv	is_male	-0.0205512	-0.399983	0.358881	0.982375
FOXQ1	mutrate.proteinaffecting_snv	is_male	0.828868	-0.0389263	1.69666	0.16691	0.402302	-0.476665	1.28127	0.679004
KDM6A	mutrate.proteinaffecting_snv	is_male	0.564588	-0.448407	1.57758	0.504492
KMT2C	mutrate.proteinaffecting_snv	is_male	0.0604973	-0.114047	0.235041	0.698809
KMT2D	mutrate.proteinaffecting_snv	is_male	-0.101182	-0.718046	0.515682	0.898163
NOTCH2	mutrate.proteinaffecting_snv	is_male	-0.00896695	-0.310617	0.292684	0.982375
RB1	mutrate.proteinaffecting_snv	is_male	-0.0179119	-0.147211	0.111387	0.930784
RBM10	mutrate.proteinaffecting_snv	is_male	2.91276	1.1413	4.68422	0.00612213	2.16368	0.432295	3.89505	0.0613377
STAG2	mutrate.proteinaffecting_snv	is_male	0.936694	0.106756	1.76663	0.0898712	0.585899	-0.263783	1.43558	0.463619
TP53	mutrate.proteinaffecting_snv	is_male	0.0095797	-0.628223	0.647382	0.982375
total	mutrate.proteinaffecting_snv	is_male	0.145172	-0.251683	0.542027	0.687184
ARID1A	mutrate.proteinaffecting_snv	age_decades	0.203148	0.160232	0.246064	1.29838e-19	0.139055	0.0016005	0.27651	0.185445
CDKN1A	mutrate.proteinaffecting_snv	age_decades	0.280095	0.225854	0.334336	5.01416e-23	0.190057	0.0744708	0.305643	0.00879005
CREBBP	mutrate.proteinaffecting_snv	age_decades	0.149492	0.122232	0.176752	7.77097e-26	0.129286	0.0682215	0.19035	0.000428105
EP300	mutrate.proteinaffecting_snv	age_decades	0.157963	0.132228	0.183697	5.52675e-32	0.124464	0.0652271	0.183701	0.000687573
FOXQ1	mutrate.proteinaffecting_snv	age_decades	0.293656	0.230401	0.356911	6.31617e-19	0.210631	0.0639735	0.357288	0.026903
KDM6A	mutrate.proteinaffecting_snv	age_decades	0.414344	0.339881	0.488808	1.6181e-26	0.328438	0.152796	0.504081	0.00222612
KMT2C	mutrate.proteinaffecting_snv	age_decades	0.0692605	0.0570819	0.0814392	1.34237e-27	0.0473748	0.0192141	0.0755355	0.00732263
KMT2D	mutrate.proteinaffecting_snv	age_decades	0.274116	0.236155	0.312076	8.04238e-44	0.309193	0.222355	0.396031	2.68306e-10
NOTCH2	mutrate.proteinaffecting_snv	age_decades	0.127715	0.106997	0.148433	3.93121e-32	0.108659	0.0616898	0.155629	0.000130119
RB1	mutrate.proteinaffecting_snv	age_decades	0.0472064	0.0380035	0.0564093	8.8511e-23	0.0315757	0.0114637	0.0516877	0.0134359
RBM10	mutrate.proteinaffecting_snv	age_decades	0.631191	0.498401	0.763982	9.85852e-20	0.554426	0.264096	0.844756	0.00181959
STAG2	mutrate.proteinaffecting_snv	age_decades	0.272545	0.21078	0.33431	3.35269e-17	0.203567	0.0611649	0.34597	0.026903
TP53	mutrate.proteinaffecting_snv	age_decades	0.216222	0.172875	0.259568	1.27491e-21	0.214134	0.108663	0.319606	0.000777807
total	mutrate.proteinaffecting_snv	age_decades	0.209831	0.186972	0.232689	2.04309e-70	0.200829	0.146742	0.254916	1.02027e-11
TERTpromoter	mutrate.proteinaffecting_snv	had_prior_chemotherapy	1.38344	-35.2898	38.0567	0.982375
TERTpromoter	mutrate.proteinaffecting_snv	history_drinking	-33.3262	-72.1786	5.52618	0.252628
TERTpromoter	mutrate.proteinaffecting_snv	age_decades:history_smoking	6.83606	2.02347	11.6486	0.0268432	8.56891	3.39764	13.7402	0.00651507
TERTpromoter	mutrate.proteinaffecting_snv	bmi_scaled	-1.60874	-75.5033	72.2859	0.982375
TERTpromoter	mutrate.proteinaffecting_snv	is_male	-5.9519	-38.8402	26.9364	0.935586
ARID1A	omega_missense	had_prior_chemotherapy	0.0179723	-0.366012	0.401957	0.96431
CDKN1A	omega_missense	had_prior_chemotherapy	-0.593587	-1.77319	0.586018	0.650921
CREBBP	omega_missense	had_prior_chemotherapy	-0.303161	-1.29565	0.689324	0.811566
EP300	omega_missense	had_prior_chemotherapy	-0.453755	-1.65302	0.745514	0.751571
FOXQ1	omega_missense	had_prior_chemotherapy	-1.38632	-2.41411	-0.358535	0.0384419	-1.54736	-2.64854	-0.446179	0.0326959
KDM6A	omega_missense	had_prior_chemotherapy	-1.60128	-2.63876	-0.563803	0.0124285	-1.47154	-2.7197	-0.223374	0.0893493
KMT2C	omega_missense	had_prior_chemotherapy	-0.101085	-0.522882	0.320711	0.845317
KMT2D	omega_missense	had_prior_chemotherapy	-0.375732	-0.846668	0.0952046	0.327442
NOTCH2	omega_missense	had_prior_chemotherapy	-0.277755	-1.27713	0.721621	0.813805
RB1	omega_missense	had_prior_chemotherapy	0.156172	-0.569495	0.88184	0.862516
RBM10	omega_missense	had_prior_chemotherapy	-0.229377	-1.80736	1.3486	0.916203
STAG2	omega_missense	had_prior_chemotherapy	-0.878123	-1.64727	-0.10898	0.105177	-0.771309	-1.6609	0.118278	0.267749
TP53	omega_missense	had_prior_chemotherapy	-0.731021	-3.70159	2.23955	0.845317
total	omega_missense	had_prior_chemotherapy	-2.68067	-10.1233	4.762	0.771148
ARID1A	omega_missense	history_drinking	0.312207	-0.0931875	0.717602	0.354757
CDKN1A	omega_missense	history_drinking	0.699397	-0.571265	1.97006	0.601449
CREBBP	omega_missense	history_drinking	0.458964	-0.455867	1.3738	0.650921
EP300	omega_missense	history_drinking	0.0721304	-0.720588	0.864849	0.939864
FOXQ1	omega_missense	history_drinking	-0.509953	-1.51189	0.49198	0.650921
KDM6A	omega_missense	history_drinking	0.358223	-0.847916	1.56436	0.811566
KMT2C	omega_missense	history_drinking	0.186185	-0.230451	0.60282	0.714571
KMT2D	omega_missense	history_drinking	-0.296272	-0.812286	0.219742	0.574526
NOTCH2	omega_missense	history_drinking	0.508784	-0.332631	1.3502	0.544523
RB1	omega_missense	history_drinking	-0.375274	-1.16516	0.414612	0.676465
RBM10	omega_missense	history_drinking	1.70945	0.0652259	3.35367	0.149546	1.26855	0.000216882	2.53689	0.170321
STAG2	omega_missense	history_drinking	-0.327215	-1.18905	0.534625	0.751571
TP53	omega_missense	history_drinking	-0.182004	-3.27073	2.90672	0.96431
total	omega_missense	history_drinking	-7.36935	-15.3001	0.561391	0.223607
ARID1A	omega_missense	history_smoking	0.0229831	-0.362328	0.408294	0.96431
CDKN1A	omega_missense	history_smoking	0.179572	-1.13351	1.49266	0.917059
CREBBP	omega_missense	history_smoking	0.188518	-0.795215	1.17225	0.869527
EP300	omega_missense	history_smoking	0.710075	-0.482913	1.90306	0.553132
FOXQ1	omega_missense	history_smoking	0.42842	-0.784594	1.64143	0.771365
KDM6A	omega_missense	history_smoking	0.0366432	-1.12447	1.19776	0.96431
KMT2C	omega_missense	history_smoking	0.223075	-0.190586	0.636735	0.613806
KMT2D	omega_missense	history_smoking	0.150677	-0.323437	0.624791	0.811566
NOTCH2	omega_missense	history_smoking	0.436488	-0.560693	1.43367	0.723957
RB1	omega_missense	history_smoking	-0.150404	-0.875316	0.574507	0.862516
RBM10	omega_missense	history_smoking	0.257451	-1.32734	1.84224	0.900157
STAG2	omega_missense	history_smoking	0.100927	-0.705893	0.907747	0.930369
TP53	omega_missense	history_smoking	0.480042	-2.54949	3.50957	0.900157
total	omega_missense	history_smoking	6.43816	-0.794862	13.6712	0.248139
ARID1A	omega_missense	bmi_scaled	-0.226356	-0.999702	0.54699	0.811566
CDKN1A	omega_missense	bmi_scaled	-0.964011	-3.5239	1.59587	0.751571
CREBBP	omega_missense	bmi_scaled	-0.175752	-2.19696	1.84546	0.939864
EP300	omega_missense	bmi_scaled	1.55281	-0.830414	3.93604	0.490004
FOXQ1	omega_missense	bmi_scaled	-0.746328	-2.8834	1.39074	0.771365
KDM6A	omega_missense	bmi_scaled	-0.129207	-2.44626	2.18785	0.96431
KMT2C	omega_missense	bmi_scaled	0.728685	-0.0827045	1.54007	0.244926
KMT2D	omega_missense	bmi_scaled	-0.388142	-1.37064	0.594357	0.751571
NOTCH2	omega_missense	bmi_scaled	-0.212822	-2.23555	1.80991	0.939864
RB1	omega_missense	bmi_scaled	-0.136142	-1.63138	1.3591	0.939864
RBM10	omega_missense	bmi_scaled	-3.07696	-6.11325	-0.0406743	0.163985	-3.63892	-6.7007	-0.577129	0.0762984
STAG2	omega_missense	bmi_scaled	0.051186	-1.59661	1.69898	0.96431
TP53	omega_missense	bmi_scaled	-1.20382	-7.23814	4.8305	0.869527
total	omega_missense	bmi_scaled	-0.338713	-15.432	14.7546	0.971393
ARID1A	omega_missense	is_male	0.287542	-0.0492838	0.624368	0.277326
CDKN1A	omega_missense	is_male	0.864722	-0.261753	1.9912	0.354757
CREBBP	omega_missense	is_male	-0.937345	-1.79309	-0.0815991	0.125545	-0.876187	-1.8735	0.121122	0.260457
EP300	omega_missense	is_male	-0.599441	-1.67156	0.472681	0.593794
FOXQ1	omega_missense	is_male	0.831967	-0.15332	1.81725	0.282489
KDM6A	omega_missense	is_male	0.912768	-0.0880675	1.9136	0.235713
KMT2C	omega_missense	is_male	0.0418886	-0.341366	0.425143	0.939864
KMT2D	omega_missense	is_male	-0.0981663	-0.540199	0.343866	0.862516
NOTCH2	omega_missense	is_male	-0.37962	-1.27484	0.5156	0.738337
RB1	omega_missense	is_male	0.132203	-0.54826	0.812665	0.869527
RBM10	omega_missense	is_male	1.45172	0.0957777	2.80767	0.137959	0.928035	-0.455344	2.31141	0.400551
STAG2	omega_missense	is_male	0.340405	-0.396137	1.07695	0.693087
TP53	omega_missense	is_male	-1.13346	-3.82151	1.55458	0.738337
total	omega_missense	is_male	-1.929	-8.63106	4.77305	0.811566
ARID1A	omega_missense	age_decades	0.217569	0.18831	0.246828	3.0747e-46	0.165078	0.101733	0.228424	1.22304e-05
CDKN1A	omega_missense	age_decades	0.427569	0.333391	0.521747	5.67433e-18	0.249775	0.0235984	0.475951	0.126788
CREBBP	omega_missense	age_decades	0.399876	0.326529	0.473224	2.98182e-25	0.361675	0.194458	0.528891	0.000480612
EP300	omega_missense	age_decades	0.434101	0.342976	0.525226	1.24037e-19	0.255273	0.0504399	0.460105	0.0683519
FOXQ1	omega_missense	age_decades	0.397271	0.322761	0.47178	2.43661e-24	0.367475	0.175797	0.559154	0.00233996
KDM6A	omega_missense	age_decades	0.602221	0.507597	0.696845	3.88763e-34	0.470116	0.25791	0.682322	0.000352885
KMT2C	omega_missense	age_decades	0.212571	0.180242	0.244901	2.66157e-36	0.126193	0.0565297	0.195855	0.00360567
KMT2D	omega_missense	age_decades	0.287139	0.253127	0.321151	2.54375e-59	0.271197	0.188842	0.353552	1.63191e-08
NOTCH2	omega_missense	age_decades	0.399764	0.325169	0.474359	1.55799e-24	0.316635	0.142458	0.490812	0.00360567
RB1	omega_missense	age_decades	0.287281	0.234336	0.340227	4.40357e-25	0.222892	0.0887323	0.357052	0.00846651
RBM10	omega_missense	age_decades	0.525189	0.425706	0.624672	6.475e-24	0.644988	0.367267	0.922709	0.000159506
STAG2	omega_missense	age_decades	0.295474	0.233246	0.357703	1.52637e-19	0.220183	0.068696	0.37167	0.0253209
TP53	omega_missense	age_decades	0.886728	0.687268	1.08619	2.76712e-17	0.981217	0.487465	1.47497	0.00147315
total	omega_missense	age_decades	1.33062	0.832197	1.82904	1.04554e-06	1.22528	0.0671097	2.38344	0.132986
ARID1A	omega_truncating	had_prior_chemotherapy	-6.67344	-16.9372	3.59028	0.490004
CDKN1A	omega_truncating	had_prior_chemotherapy	-7.37105	-17.973	3.23089	0.447375
CREBBP	omega_truncating	had_prior_chemotherapy	0.546804	-4.02933	5.12293	0.933014
EP300	omega_truncating	had_prior_chemotherapy	-2.12551	-5.41996	1.16894	0.490575
KDM6A	omega_truncating	had_prior_chemotherapy	-33.6678	-49.4852	-17.8504	0.000174312	-31.2328	-49.1858	-13.2799	0.00541842
KMT2C	omega_truncating	had_prior_chemotherapy	-1.6139	-3.03701	-0.190798	0.106352	-0.966531	-2.33621	0.403153	0.36227
KMT2D	omega_truncating	had_prior_chemotherapy	-13.0186	-24.0569	-1.98037	0.0945441	-16.5276	-27.0624	-5.9928	0.0143569
NOTCH2	omega_truncating	had_prior_chemotherapy	-0.810361	-4.23125	2.61053	0.845317
RBM10	omega_truncating	had_prior_chemotherapy	-26.4682	-51.5694	-1.36706	0.145356	-30.5123	-51.4997	-9.52483	0.0253209
STAG2	omega_truncating	had_prior_chemotherapy	-14.9717	-28.0722	-1.87121	0.105177	-15.8888	-29.009	-2.76865	0.069543
total	omega_truncating	had_prior_chemotherapy	-10.0095	-15.3344	-4.68466	0.00122869	-10.3482	-15.9389	-4.75757	0.00306191
ARID1A	omega_truncating	history_drinking	9.08029	-1.97038	20.131	0.303651
CDKN1A	omega_truncating	history_drinking	0.420159	-11.1901	12.0305	0.96431
CREBBP	omega_truncating	history_drinking	2.14194	-3.42618	7.71007	0.751571
EP300	omega_truncating	history_drinking	0.631762	-2.97576	4.23928	0.891534
KDM6A	omega_truncating	history_drinking	-1.73851	-20.4574	16.9804	0.939864
KMT2C	omega_truncating	history_drinking	0.0601642	-1.37553	1.49586	0.96431
KMT2D	omega_truncating	history_drinking	-0.0874587	-12.5137	12.3387	0.988994
NOTCH2	omega_truncating	history_drinking	2.71003	-0.884415	6.30447	0.367065
RBM10	omega_truncating	history_drinking	18.1264	-8.34371	44.5964	0.45647
STAG2	omega_truncating	history_drinking	-7.17002	-22.133	7.79294	0.676465
total	omega_truncating	history_drinking	1.41423	-5.26733	8.09579	0.862516
ARID1A	omega_truncating	history_smoking	5.11635	-5.45924	15.6919	0.676465
CDKN1A	omega_truncating	history_smoking	-14.8856	-25.3849	-4.38641	0.0263996	-13.2711	-24.3782	-2.16391	0.0702096
CREBBP	omega_truncating	history_smoking	-1.41791	-6.2443	3.40848	0.811566
EP300	omega_truncating	history_smoking	0.47687	-2.97895	3.93269	0.917059
KDM6A	omega_truncating	history_smoking	-9.53817	-28.2501	9.17377	0.650921
KMT2C	omega_truncating	history_smoking	0.212657	-1.02846	1.45378	0.891534
KMT2D	omega_truncating	history_smoking	-0.508123	-12.4771	11.4608	0.96431
NOTCH2	omega_truncating	history_smoking	0.771053	-2.87991	4.42202	0.862516
RBM10	omega_truncating	history_smoking	15.2217	-10.8059	41.2493	0.563492
STAG2	omega_truncating	history_smoking	12.4271	-0.582531	25.4367	0.203929
total	omega_truncating	history_smoking	0.302955	-5.88313	6.48904	0.96431
ARID1A	omega_truncating	bmi_scaled	-6.33891	-28.5119	15.8341	0.811566
CDKN1A	omega_truncating	bmi_scaled	7.83081	-12.9869	28.6486	0.751571
CREBBP	omega_truncating	bmi_scaled	-2.24504	-11.7129	7.22282	0.845317
EP300	omega_truncating	bmi_scaled	2.38104	-4.27548	9.03757	0.771148
KDM6A	omega_truncating	bmi_scaled	14.7951	-23.2521	52.8423	0.751571
KMT2C	omega_truncating	bmi_scaled	-0.891065	-4.22775	2.44562	0.826636
KMT2D	omega_truncating	bmi_scaled	-7.18706	-31.1246	16.7505	0.811566
NOTCH2	omega_truncating	bmi_scaled	0.624966	-5.99713	7.24706	0.939864
RBM10	omega_truncating	bmi_scaled	-34.1466	-86.3953	18.1022	0.490004
STAG2	omega_truncating	bmi_scaled	-7.86705	-35.6509	19.9168	0.811566
total	omega_truncating	bmi_scaled	-3.91184	-16.3046	8.48095	0.811566
ARID1A	omega_truncating	is_male	15.4692	6.97187	23.9666	0.00186013	19.0349	9.76492	28.3049	0.00107023
CDKN1A	omega_truncating	is_male	9.28352	-0.0488032	18.6158	0.17458	17.3199	7.58989	27.05	0.00428064
CREBBP	omega_truncating	is_male	-3.41757	-7.3815	0.546366	0.273191
EP300	omega_truncating	is_male	-1.23993	-4.2926	1.81275	0.751571
KDM6A	omega_truncating	is_male	5.64769	-11.3779	22.6733	0.79731
KMT2C	omega_truncating	is_male	0.340882	-1.06926	1.75102	0.845317
KMT2D	omega_truncating	is_male	-6.52704	-17.1268	4.0727	0.53314
NOTCH2	omega_truncating	is_male	-1.30695	-4.44942	1.83552	0.741049
RBM10	omega_truncating	is_male	39.917	19.195	60.639	0.000887157	33.7352	13.1645	54.3059	0.00934122
STAG2	omega_truncating	is_male	13.2297	1.67884	24.7805	0.105177	10.136	-2.1557	22.4276	0.305899
total	omega_truncating	is_male	5.47945	0.201474	10.7574	0.149546	6.51272	1.19721	11.8282	0.0723502
ARID1A	omega_truncating	age_decades	2.61268	1.88448	3.34087	1.45309e-11	1.25863	-0.253211	2.77048	0.302185
CDKN1A	omega_truncating	age_decades	2.88921	2.07052	3.70791	3.14951e-11	1.36047	-0.529234	3.25017	0.37085
CREBBP	omega_truncating	age_decades	0.787577	0.475857	1.0993	4.40841e-06	1.08318	0.292594	1.87376	0.0374766
EP300	omega_truncating	age_decades	1.04091	0.797918	1.2839	3.85103e-16	0.892777	0.316955	1.4686	0.0154903
KDM6A	omega_truncating	age_decades	6.44995	4.99122	7.90868	3.94211e-17	5.71179	2.65932	8.76426	0.00282627
KMT2C	omega_truncating	age_decades	0.606382	0.486104	0.726661	6.85188e-22	0.448818	0.213327	0.684308	0.00234213
KMT2D	omega_truncating	age_decades	3.65309	2.87479	4.4314	3.85611e-19	5.04365	3.29078	6.79652	1.2788e-06
NOTCH2	omega_truncating	age_decades	0.945815	0.697014	1.19461	6.95792e-13	0.875682	0.246166	1.5052	0.0343025
RBM10	omega_truncating	age_decades	7.15923	5.45092	8.86754	1.69114e-15	7.09707	3.52778	10.6664	0.00147315
STAG2	omega_truncating	age_decades	2.86353	1.89766	3.82939	4.05582e-08	1.46282	-0.722815	3.64845	0.400551
total	omega_truncating	age_decades	2.73265	2.28125	3.18405	5.39275e-31	2.59598	1.66404	3.52792	2.38584e-06
